# Supplementary material for: Clinical outcomes of adults hospitalized for laboratory confirmed respiratory syncytial virus or influenza virus infection
Source: PLoS One. 2021 Jul 22;16(7):e0253161. doi: 10.1371/journal.pone.0253161 (PMC8297903; doi:10.1371/journal.pone.0253161)
Supplement: S1 Data — (XLSX) [file pone.0253161.s001.xlsx]

## Sheet: RespInfo_new
UISN	age	sex	LOS	Season	ILI_Symp	RSV	Influenza	RSV_Noso_MD	Influenza_Noso_MD	RSV_Noso_MCD	Influenza_Noso_MCD	CRP	Lc	Crea	SpO2_percent	RespRate	BP_syst	HR	Temp	CXR_Infiltrate	CXR_Effusion	BMI	NRS	Smoking	InfluVac	PneumoVac	B_CULT	Comorbidities in 1 year prior admission	MYOC_INF	CHF	PERIPH_VASC_DIS	STROKE	DEMENTIA	HYPERTENSION	COPD	asthma	CONNECT_DIS	PEPT_ULC	LIVER	DIABETES	HEMIPLEGIA	KIDNEY	SOLID_TUMOR	LEUKEMIA	LYMPHOMA	AIDS	CHARLSON_IND	Prehospital utilization	ANTIVIRAL_ANY
R001	79	male	15	1	yes	0	1	0	1	0	0	219	9.6	107	90		125	84	37.8	yes	no	18.4	7	never			STAU		no	yes	no	no	yes	yes	no	no	no	no	none	end-organ damage	no	no	none	no	no	no
R002	28	male	2	1	yes	0	1	0	0	0	0		4.2	86	96		102	90	39.1					never			no		no	no	no	no	no	no	no	no	no	no	none	none	no	no	none	no	no	no
R003	68	male	35	1	yes	0	1	0	0	0	0	89	12.1	201	97	40	207	144	37.6	yes	no	24.8		current			no		no	no	yes	no	no	yes	yes	no	no	no	none	uncomplicated	no	no	none	no	no	no
R004	81	female	17	1	yes	0	1	0	0	0	0	40	6.5	84	91		167	77	37.3			23.2		current			no		no	yes	yes	no	no	yes	yes	no	no	no	none	none	no	no	none	no	no	no
R005	73	female	4	1	yes	0	1	0	0	0	0	13	4.6	111	92		143	95	39.9	no	no						no		no	no	no	no	no	yes	no	no	no	no	none	uncomplicated	yes	yes	none	no	no	no
R006	50	male	4	1	yes	0	1	0	0	0	0	125	2.2	86	96		131	111	38.1	no	no	33.1	1	ever			no		yes	no	no	no	no	yes	no	no	no	no	none	uncomplicated	no	no	none	yes	no	no
R007	67	male	2	1	yes	0	1	0	1	0	0	133	4.5	59	95	16	142	110	39.5	no	no	29.8	3	ever			no		no	no	no	no	no	no	yes	no	no	no	none	none	no	no	localised	no	no	no
R008	76	male	3	1	yes	0	1	0	0	0	0	53	11.5	81	96		147	113	38.7	no	no	24.9	1	never			no		no	no	no	no	no	yes	no	yes	no	no	none	none	no	no	none	no	no	no
R009	72	male	9	1	yes	0	1	0	0	0	1	52	13.3	140	91	22	137	89	38.6			36.8	2	ever			no		no	no	no	no	no	yes	no	no	no	no	none	end-organ damage	no	yes	metastatic	no	no	no
R010	80	female	3	1	yes	0	1	0	0	0	0	22	6.7	76	97		120	73	38	no	no	24.7	3				no		no	no	no	no	no	yes	no	no	no	no	none	none	no	no	none	no	no	no
R011	80	female	2	1	yes	0	1	0	0	0	0	42	6.2	80	100		104	140	36.3			26.4	1						no	no	no	no	no	yes	no	no	no	no	none	none	no	no	none	no	no	no
R012	61	male	3	1	yes	0	1	0	0	0	0	23	6.8	69	96		176	98	38.8	no	no	29					no		no	no	no	no	no	no	no	no	no	no	none	none	yes	no	none	no	no	no
R013	80	female	3	1	yes	0	1	0	0	0	0	78	9.9	88	94		152	116	38	no	no	24.4	1	never	no		no		no	no	no	no	no	no	no	no	no	no	none	none	no	no	none	no	no	no
R014	68	male	3	1	yes	0	1	0	0	0	0	30	4.6	84	76	22	176	84	38.2	no	no	31.5	0	ever	no		no		no	no	no	yes	no	no	yes	no	no	no	none	none	yes	no	localised	no	no	no
R015	42	male	3	1	yes	0	1	0	0	0	0	56	7.6	65	96		118	104	38.8	no	no	21.8	0	ever	no		no		no	no	no	no	no	no	no	no	no	no	none	none	no	no	none	no	no	no
R016	71	male	13	1	yes	0	1	0	0	0	0	289	8.2	73	82		106	98	39.4			19	4	current			no		no	no	yes	no	no	no	yes	no	no	no	none	none	no	no	none	no	no	no
R017	87	female	9	1	yes	0	1	0	0	0	0	8	5.6	96	100	18	161	64	36.7	no	yes	31.9	4	never			no		no	no	no	yes	no	yes	no	no	no	no	none	none	no	no	none	no	no	no
R018	73	female	28	1	yes	0	1	0	0	0	0	155	9	53	75		138	113	39.9	yes	yes	17.5	6	ever			PNEU		no	no	no	no	no	no	no	no	no	no	mild	none	no	no	none	no	no	no
R019	84	male	2	1	yes	0	1	0	0	0	0	3	6.7	157	96	24	164	68	38.3	yes	no	27.6	2		no		no		no	no	no	no	no	yes	no	no	no	no	none	none	no	yes	none	no	no	no
R020	74	male	5	1	yes	0	1	0	0	0	0	149	6.3	168	95		99	50	38.7			22.1	1	ever			no		no	yes	no	no	no	no	no	yes	no	no	none	none	no	yes	none	no	no	no
R021	89	male	8	1	yes	0	1	0	0	0	0	6	3.2	117	93		143	94	39.2	no	no	23.7		ever	yes		no		no	yes	no	no	no	yes	no	no	no	no	none	none	no	yes	none	no	no	no
R022	78	male	11	1	yes	0	1	0	0	0	0	36	11.7	106	99		163	104	39.3	no	no	26.6	1		ja		no		no	no	no	no	yes	yes	no	no	no	yes	none	none	no	no	none	no	no	no
R023	58	female	4	1	yes	0	1	0	0	0	0	15	7.9	61	91		130	70	36.8			31.1	1	current			no		no	no	no	no	no	no	yes	no	no	no	none	none	no	no	none	no	no	no
R024	71	male	3	1	yes	0	1	0	0	0	0	8	6.1	137	98		113	170	38	no	yes	23.2	1		no		no		no	yes	no	no	no	no	no	no	no	no	none	none	no	no	none	no	no	no
R025	79	male	17	1	yes	0	1	0	0	0	1	107	5.6	307	99		112	60	38.8	yes	yes	32.7		never			no		no	yes	no	yes	no	yes	no	no	no	no	none	uncomplicated	no	yes	none	no	no	no
R026	43	male	1	1	yes	0	1	0	0	0	0	7	8.4	89	98	25	143	109	39.6			27.1			no		no		no	no	no	no	no	yes	no	no	no	no	none	none	no	no	none	no	no	no
R027	46	male	1	1	yes	0	1	0	0	0	0	52	10.9	85	100		131	106	39.2					current	no				no	no	no	no	no	yes	no	no	no	no	none	none	no	no	none	no	no	no
R028	81	male	9	1	yes	0	1	0	0	0	0	41	6.2	82	89		119	89	38.5	no	no	27		ever			no		no	yes	no	no	no	no	no	no	no	no	none	none	no	no	none	no	no	no
R029	85	female	6	1	yes	0	1	0	0	0	0	20	5.4	78	96		152	74	38.5	yes	no	26.1			yes		no		no	yes	yes	yes	yes	yes	no	no	no	no	none	none	no	yes	none	no	no	no
R030	62	female	3	1	yes	0	1	0	0	0	0	12	14.2	59	93		152	98	39.1	yes	no	23	0	never			no		no	yes	no	no	no	yes	no	no	yes	no	none	none	no	no	none	no	no	no
R031	59	male	11	1	yes	0	1	0	0	0	0	24	4.1	77	97		160	91	37.8	no	yes	41.4	1	ever			no		no	yes	no	no	no	yes	no	no	no	no	none	uncomplicated	no	no	none	no	no	no
R032	69	female	6	1	yes	0	1	0	0	0	0	129	12.4	56	96	22	139	81	37.5	no	no	32.6	0	ever	no		no		no	no	no	no	no	yes	no	no	no	no	none	uncomplicated	no	no	none	no	no	no
R033	85	female	5	1	yes	0	1	0	0	0	0	11	3.3	71	87	16	128	60	37	no	no	24.1	3	ever			no		no	no	no	no	no	no	no	yes	no	no	none	none	no	no	none	no	no	no
R034	84	male	4	1	yes	0	1	0	0	0	0	3	4.9	136	97		150	66	36.7	no	no	26.1	3	ever					no	yes	no	no	no	yes	yes	no	no	no	none	uncomplicated	no	no	none	no	no	no
R035	60	male	7	1	yes	0	1	0	0	0	0	85	5.4		93		143	82	39.2	yes	no	20.7		current			no		no	yes	no	no	no	yes	no	no	yes	no	none	none	no	yes	none	no	no	no
R036	81	female	10	1	yes	0	1	0	0	0	0	21	12	71	95		135	80	37	no	no	22.2	4	ever					no	yes	no	no	no	yes	yes	no	no	no	none	none	no	no	none	no	no	no
R037	63	male	3	1	yes	0	1	0	0	0	0	55	7	101	100		144	88	38.6	no	no	25.3	1	ever			no		no	no	no	no	no	no	no	no	no	no	none	none	no	no	none	no	no	no
R038	54	female	1	1	yes	0	1	0	0	0	0	1	5.3	77	100		107	82	38.7										no	no	no	no	no	no	no	no	no	no	none	none	no	no	none	no	no	no
R039	65	male	7	1	yes	0	1	0	0	0	0	13	7.2	79	95		141	110	37.4			18.1	4	ever					no	no	yes	no	no	no	yes	no	no	no	none	none	no	no	none	no	no	no
R040	83	male	7	1	yes	0	1	0	1	0	0	18	3.7	116	95		170	70	37.1	no	no	30.6	1	ever			no		no	yes	no	yes	yes	yes	yes	no	no	no	none	none	yes	yes	none	no	no	no
R041	69	male	16	1	yes	0	1	0	0	0	0	118	10	89	95		151	71	36.5	no	no	32	0	current			no		no	yes	yes	no	no	yes	yes	no	no	no	no	end-organ damage	no	yes	none	no	no	no
R042	88	male	10	1	yes	0	1	0	0	0	0	276	9.3	164	94		122	71	37.5	no	no	25.8	3	never					no	yes	no	no	no	no	yes	no	no	no	none	none	no	no	none	no	no	no
R043	92	male	8	1	yes	0	1	0	0	0	0	16	5.1	122	95		132	121	38	no	no	25.5	2						no	yes	yes	no	no	yes	yes	no	no	no	mild	end-organ damage	no	yes	none	no	no	no
R044	82	female	15	1	yes	0	1	0	0	0	1				98		109	62	36.8			29.3	3		yes		no		no	yes	no	no	no	yes	no	no	no	no	none	none	no	yes	none	no	no	no
R045	70	male	2	1	yes	0	1	0	0	0	0	13	8.7	197	91		125	79	36.4			27.1		ever			no		no	yes	no	no	no	yes	yes	no	yes	no	no	no	no	yes	no	no	no	no
R046	79	female	2	1	yes	0	1	0	0	0	0	7	6.2	52	94	16	150	71	37.1	no	no	19.6	4	ever	yes				no	no	yes	no	no	yes	no	no	no	no	none	none	no	no	none	no	no	no
R047	93	male	2	1	yes	0	1	0	0	0	0	151	8.3	77	94		132	80	36.9	no	no	23.1					no		no	no	no	no	yes	yes	no	no	no	no	none	none	no	no	none	no	no	no
R048	74	male	3	1	yes	0	1	0	0	0	0	36	6	93	92		176	67	38.1	no	no			never			no		no	no	no	no	no	yes	yes	no	no	no	none	none	no	no	none	no	no	no
R049	97	male	25	1	yes	0	1	0	0	0	0	30	2.6	129	97	18	140	64	40	no	no	24.3	2	never			no		no	no	no	no	no	no	no	no	no	no	none	none	no	yes	localised	no	no	no
R050	62	female	4	1	yes	0	1	0	0	0	0	16	5.1	55	97		170	84	38.7	no	no	25.5	0	never			no		no	no	no	no	no	yes	no	no	no	no	none	none	yes	no	none	no	no	no
R051	78	female	6	1	yes	0	1	0	0	0	0	2	2.6	48	100		140	60	37.1	no	no	29.9	4				no		no	no	no	no	no	yes	no	no	no	no	none	none	no	no	none	no	no	no
R052	73	male	5	1	yes	0	1	0	0	0	0	20	5.4	274	94		88	78	38	no	no	33.2	3	ever			no		no	yes	no	no	no	yes	no	no	no	no	none	uncomplicated	no	yes	none	no	no	no
R053	69	female	2	1	yes	0	1	0	0	0	0	13	3.2	134	93		140	66	39.4	no	no	19.1			yes		no		no	yes	no	no	yes	no	no	no	no	no	none	none	no	yes	none	no	no	no
R054	83	female	8	1	yes	0	1	0	0	0	0	158	11.1	119	100		135	114	36.5	no	no	32.9	2				no		no	yes	no	no	no	yes	no	no	no	no	none	uncomplicated	no	yes	none	no	no	no
R055	42	female	4	1	yes	0	1	0	0	0	0	79	7.4	62	100		139	84	36.3			28.7	0	current	no		no		no	no	no	no	no	no	no	yes	no	no	none	none	no	no	none	no	no	no
R056	58	female	1	1	yes	0	1	0	0	0	0	6	8.3	59	98		127	95	38.6								no		no	no	no	no	no	no	no	no	no	no	none	none	no	no	none	no	no	no
R057	83	female	28	1	yes	0	1	0	0	0	1	87	6.1	184		20	121	60	36.2	no	no	22.9	3						no	yes	yes	no	no	yes	no	no	no	no	none	end-organ damage	no	yes	none	no	no	no
R058	82	male	5	1	yes	0	1	0	0	0	0	54	4.5	70	95		154	84	37.3	no	no	29.6	1						no	yes	no	no	no	yes	no	no	no	no	none	none	no	no	none	no	no	no
R059	68	female	6	1	yes	0	1	0	1	0	0	27	8.1	71	82		93	82	37.5	no	no	36.8	1				no		no	no	no	no	no	yes	no	no	no	no	none	none	yes	no	none	no	no	no
R060	70	male	6	1	yes	0	1	0	0	0	0		0.6		100	24	146	83	39.2	yes	no	24.8	2		no		no		no	no	no	no	no	no	no	no	yes	no	none	none	no	no	no	no	yes	no
R061	82	female	10	1	yes	0	1	0	0	0	0	1	5.8	189	96	12	80	59	35.3	yes	yes	30.4	2						no	yes	no	no	no	yes	no	no	no	no	none	none	no	yes	localised	yes	no	no
R062	81	male	4	1	yes	0	1	0	0	0	0	7	3.4	118	96		106	60	36.8	no	no	32.2	1	ever					no	yes	no	no	no	yes	no	no	no	no	none	none	no	yes	none	no	no	no
R063	79	female	4	1	yes	0	1	0	0	0	0	4	4.6	155	97		93	77	37			32.4	1						no	no	no	no	yes	yes	no	no	no	no	mild	diet-controlled	no	yes	localised	no	no	no
R064	83	female	8	1	yes	0	1	0	0	0	0	25	10.3	101	91	16	125	70	36.9	no	no	24	3	never	no				no	no	no	no	no	yes	no	no	no	no	none	none	no	yes	none	no	no	no
R065	75	male	9	1	yes	0	1	0	1	0	0	4	4.1	78	84		134	81	39.3	no	yes	21.6	2	never			no		no	yes	no	no	no	no	no	no	no	no	none	none	no	no	none	no	no	no
R066	79	female	9	1	yes	0	1	0	0	0	0	70	5.7	69	96		133	90	38.9	yes	yes	19.3	4				no		no	no	no	no	no	no	no	no	no	no	none	none	no	no	none	no	no	no
R067	75	female	6	1	yes	0	1	0	0	0	0	1	3.8	68	100		154	82	37	no	no	29.5							no	no	no	no	yes	no	no	no	no	no	none	none	no	no	none	no	no	no
R068	74	female	7	1	yes	0	1	0	0	0	0	11	7.9	42	94		199	56	35.5	yes	no	26	2	ever			no		no	no	no	no	no	yes	no	no	no	no	none	none	no	no	none	no	no	no
R069	84	male	8	1	yes	0	1	0	0	0	0	19	6	92	94		157	81	37.5	no	no	26.4	2	ever	no		no		no	no	no	no	no	yes	yes	no	no	no	none	none	no	no	none	no	no	no
R070	87	female	6	1	yes	0	1	0	1	0	0	56	5.3	152	90		156	53	36.7			34	3						no	yes	no	no	no	yes	no	no	no	yes	none	none	no	yes	localised	no	no	no
R071	97	male	9	1	yes	0	1	0	0	0	0	11	7.4	173	98		139	93	37.7	yes	no	29.4	2				ECOLI, KLEBS		no	yes	no	no	no	yes	no	no	no	no	none	none	no	yes	none	no	no	no
R072	84	male	2	1	yes	0	1	0	0	0	0	2	6.7	81	100		138	50	36.6	yes	no	28.3	2	current					no	no	no	no	no	yes	no	no	no	no	none	uncomplicated	no	no	none	no	no	no
R073	94	female	5	1	yes	0	1	0	0	0	0	6	3.8	45	95		181	86	37.1			21.2	1	never					no	no	no	no	no	no	no	no	no	no	none	none	no	no	none	no	no	no
R074	68	male	10	1	yes	0	1	0	0	0	0	155	6.1	632	97	23	120	102	37.3			21.5		ever			no		no	no	no	no	no	no	no	no	yes	no	none	none	no	yes	localised	no	no	no
R075	94	female	21	1	yes	0	1	0	0	0	0	76	6.4	69	91		117	81	36.8			29.5		ever			no		no	yes	no	no	no	no	no	no	no	no	none	none	no	no	none	no	no	no
R076	83	female	20	1	yes	0	1	0	0	0	0	200	10.1	87	100		136	67	38.5	no	no	28.1	2	ever			no		no	yes	no	no	no	yes	yes	no	yes	no	none	end-organ damage	no	yes	none	no	no	no
R077	82	female	6	1	yes	0	1	0	0	0	0	77	14.2	359	99		137	80	36.5			20.4		current					no	no	no	no	no	yes	no	no	no	no	none	none	no	yes	none	no	no	no
R078	95	male	7	1	yes	0	1	0	1	0	0	140	4.2	220	98		137	56	37.2	no	no	20.9	2				no		no	yes	no	no	no	yes	no	no	no	no	none	none	no	yes	none	no	no	no
R079	86	female	7	1	yes	0	1	0	0	0	0	29	9.7	97	93		123	76	38	no	no	21.3	2	ever			no		no	yes	no	no	no	yes	no	no	no	no	none	none	no	yes	none	no	no	no
R080	78	female	4	1	yes	0	1	0	0	0	0	7	7.4	59	99		165	132	37.9	no	no	28.7	2				no		no	no	no	yes	no	yes	no	no	no	no	none	none	no	no	metastatic	no	no	no
R081	73	male	5	1	yes	0	1	0	0	0	0	81	9.7	79	88	28	115	104	39.3	no	no						no		no	no	no	no	no	no	no	no	yes	no	none	none	no	no	none	no	no	no
R082	48	female	2	1	yes	0	1	0	0	0	0	25	5	60	90	14	114	104	38			20.3		never	no		no		no	no	no	no	no	no	no	no	no	no	none	none	no	no	none	no	no	no
R083	94	female	5	1	yes	0	1	0	0	0	0	121	8.4	72	93		172	72	37.2	no	no	21.1	1	never					no	yes	no	no	yes	yes	no	no	no	no	none	none	no	yes	none	no	no	no
R084	71	female	5	1	yes	0	1	0	0	0	0	4	4.7	51	94		184	72	38.2	no	yes	27.1	2	ever			no		no	no	no	no	no	yes	no	no	no	no	none	none	no	no	localised	no	no	no
R085	65	male	12	1	yes	0	1	0	0	0	0	236	5.2	400	94		121	72	39	no	no	24.1	1	ever			no		no	yes	no	no	no	yes	no	no	no	no	none	none	no	yes	none	no	no	no
R086	74	female	23	1	yes	0	1	0	0	0	1	8	3.6	68			166	90	38	no	no	23.1	3				no		no	yes	no	no	no	yes	no	no	no	no	none	diet-controlled	yes	yes	none	no	no	no
R087	83	female	6	1	yes	0	1	0	0	0	0	181	11.6	102	97		153	83	37.2	no	no	31.2	1	never			no		no	yes	no	no	no	no	no	no	no	no	none	none	no	yes	none	no	no	no
R088	85	male	3	1	yes	0	1	0	0	0	0	41	8.8	123	96	25	156	106	39.1	no	no	27.7		never	no		no		no	yes	no	no	no	yes	yes	no	no	no	none	none	no	yes	localised	no	no	no
R089	48	female	2	1	yes	0	1	0	0	0	0	156	9.6	40	99		130	75	37.2	no	no	21.2		never			no		no	no	no	no	no	no	no	no	no	no	none	none	no	no	none	no	no	no
R090	90	female	5	1	yes	0	1	0	0	0	0	244	11.4	60	97		159	108	37.9	no	no	20.4							no	no	no	no	yes	yes	no	no	no	yes	none	end-organ damage	no	no	none	no	no	no
R091	79	male	18	1	yes	0	1	0	0	0	0	120	10.9	75	92		145	79	38	yes	no	27.9	2	never					no	no	no	no	yes	yes	no	no	no	no	none	end-organ damage	no	no	none	no	no	no
R092	80	female	6	1	yes	0	1	0	0	0	0	59	9.4	102	94	20	74	93	37.5	no	no	16.1	6	never	no		no		no	no	no	no	no	yes	no	no	no	no	none	none	no	yes	none	no	no	no
R093	83	male	13	1	yes	0	1	0	0	0	0	21	5.3	85	96		137	108	38.9	yes	yes	22	2	ever			no		no	yes	no	no	yes	yes	no	no	no	no	none	none	no	yes	none	no	no	no
R094	31	female	2	1	yes	0	1	0	0	0	0	50	7	45	94		121	109	38.4			37.1	0	never					no	no	no	no	no	no	no	no	no	no	none	none	no	no	none	no	no	no
R095	80	female	4	1	no	0	1	0	0	0	0	5	4.6	64	96	21	147	70	36.1	no	no	23.5	4		no				no	no	no	no	no	no	no	no	no	no	none	none	no	no	none	no	no	no
R096	82	female	27	1	no	0	1	0	0	0	0	62	8.4	74	95		128	80	38.2	no	yes	20.8	4				no		no	no	no	no	yes	yes	no	no	no	no	none	none	no	no	none	no	no	no
R097	85	male	2	1	yes	0	1	0	0	0	0	32	9.3	97	91		126	92	38.5	no	yes	31.8					no		no	yes	no	no	yes	yes	yes	no	no	no	none	none	no	yes	none	no	no	no
R098	41	male	15	1	yes	0	1	0	0	0	1	273	18.4	51	95		106	82	38.7	no	no			current			no		no	no	no	no	no	no	yes	yes	no	no	none	none	no	no	none	no	no	no
R099	40	male	4	1	yes	0	1	0	0	0	0	10	5.1	72	98	24	131	81	37.2	no	no								no	no	no	no	no	no	no	no	yes	no	none	none	no	no	none	no	no	no
R100	86	male	15	1	yes	0	1	0	0	0	1	52	12		96	43	140	79	39.1			24.2	3	ever			no		no	yes	no	no	no	yes	no	no	no	yes	none	none	yes	yes	none	no	no	no
R101	63	male	4	1	yes	0	1	0	0	0	0	8	8.1	64	87		152	110	38.5	no	no	29.8	0	ever			no		no	yes	no	no	no	no	no	no	no	no	none	uncomplicated	no	no	none	no	no	no
R102	64	male	3	1	yes	0	1	0	0	0	0	4	8	55	98		134	77	38.2	no	no			ever			no		no	yes	no	no	no	yes	yes	yes	no	no	none	none	no	no	none	no	no	no
R103	77	female	4	1	yes	0	1	0	0	0	1	17	9.2	102	99		153	88	38.3			31.3	1	ever			no		no	no	no	no	no	yes	no	no	no	no	none	none	no	yes	none	no	no	no
R104	43	female	4	1	yes	0	1	0	0	0	0	22	10.3	86	92	20	135	94	37.5	no	no	38.9	1	ever					no	no	no	no	no	no	no	yes	no	no	none	none	no	no	none	no	no	no
R105	48	male	17	1	yes	0	1	0	0	0	0	2	5.3	57	100		129	81	37	no	no	22.8	0						no	no	no	no	no	no	no	no	no	no	none	none	yes	no	none	no	no	no
R106	57	female	1	1	yes	0	1	0	0	0	0	269	0.7	221	83	30	54	131	39.8	yes	yes						no		no	no	no	no	no	no	no	no	no	no	none	none	no	no	none	no	no	no
R107	37	female	4	1	yes	0	1	0	0	0	0	13	13.1	42	96		130	96	38.4								no		no	no	no	no	no	no	no	no	no	no	none	none	no	no	none	no	no	no
R108	68	female	4	1	yes	0	1	0	0	0	0	21	3.8	189	100		121	98	37.5	no	no	28.9	3						no	no	no	no	no	yes	no	no	yes	no	none	none	no	no	none	no	no	no
R109	67	female	4	1	yes	0	1	0	0	0	0	7	5.8	53	97		133	82	37.2	no	no	39.9	0	never					no	yes	no	no	no	yes	no	no	no	no	none	none	no	no	none	no	no	no
R110	60	female	7	1	yes	0	1	0	0	0	1	3	7.3	59	100		119	101	39.3			15.5	4	current			no		no	no	no	no	no	no	no	no	no	no	mild	none	no	no	none	no	no	no
R111	93	female	9	1	yes	0	1	0	0	0	0	61	5.8	87	96	36	167	71	36	no	no	31.5	3	never	no		no		no	no	no	no	no	yes	no	no	no	no	none	none	no	yes	none	no	no	no
R112	21	female	3	1	yes	0	1	0	0	0	0	19	9.7	34			120	83	35.3			20.5		current					no	no	no	no	no	no	no	no	no	no	none	none	no	no	none	no	no	no
R113	87	female	23	1	yes	0	1	0	0	0	0	137	7.1	81	96		106	76	37.8	yes	yes	20.8	3	ever			no		no	no	no	yes	no	yes	yes	no	no	no	none	none	no	yes	none	no	no	no
R114	74	male	1	1	yes	0	1	0	0	0	0	18	4.4	91	85		127	96	37.4	no	no			ever			no		no	yes	no	no	no	yes	no	no	no	no	none	none	no	no	localised	no	no	no
R115	71	male	24	1	yes	0	1	0	0	0	0	105	3.1	105	100		138	91	37.2			20.4	2	ever	yes		no		yes	yes	no	no	no	yes	yes	no	no	no	none	uncomplicated	no	no	localised	no	no	no
R116	64	male	2	1	yes	0	1	0	0	0	0	90	6.5	90	98	24	152	88	38	no	no	23.6	0	ever			no		no	no	no	no	no	no	yes	no	no	no	none	none	no	yes	none	no	no	no
R117	59	male	8	1	yes	0	1	0	0	0	0	24	4.6	239	95		106	72	37.2	no	no	23.6		never					no	yes	no	no	no	no	no	no	no	no	none	none	no	yes	none	no	no	no
R118	45	female	4	1	yes	0	1	0	0	0	0	1	7.3		97		156	97	39.4			23.6	0	current					no	no	no	no	no	no	no	no	no	no	none	none	no	no	none	no	no	no
R119	39	female	2	1	yes	0	1	0	0	0	0	29	7.1	62	98	16	111	85	38.1			24.8	0	never			no		no	no	no	no	no	no	no	no	yes	no	none	none	no	no	none	no	no	no
R120	46	male	14	1	yes	0	1	0	0	0	0	24	3.3	66	100		201	98	38	no	no	25.9	2	current			no		no	no	no	no	no	no	yes	yes	no	yes	severe	none	no	no	none	no	no	no
R121	90	female	9	1	yes	0	1	0	0	0	0	80	6.8	219	92	17	126	81	38.1	no	no	36.6	2				no		no	yes	yes	no	yes	yes	no	no	no	yes	none	none	no	yes	none	no	no	no
R122	74	female	8	1	yes	0	1	0	0	0	0	3	11.3	91	100		158	67	36.6	no	no	27.9	2		yes		no		no	yes	no	no	no	no	no	no	no	no	none	none	no	yes	none	no	no	no
R123	61	female	5	1	yes	0	1	0	0	0	0	36	2.4	66	99		115	68	36.9			20.7							no	no	no	no	no	no	no	no	no	no	none	none	no	no	none	no	no	no
R124	53	female	4	1	yes	0	1	0	0	0	0	164	13.1	51	95		143	102	38	yes	no	27.3	0	never			no		no	no	no	no	no	no	no	no	no	no	none	none	no	no	none	no	no	no
R125	71	female	4	1	yes	0	1	0	0	0	0	34	8.4	83	99		140	77	37.6	no	no	33.7	1				no		no	no	no	no	no	yes	no	no	yes	no	none	none	no	no	none	no	no	no
R126	72	male	6	1	yes	0	1	0	0	0	0	7	3	111	98		120	77	37.7	no	no	23.4	2	ever			no		no	yes	yes	no	no	yes	no	no	no	no	none	none	no	yes	none	no	no	no
R127	89	male	17	1	yes	0	1	0	0	0	1	12	4.2	200	94	21	114	72	36.8			24.5	2	ever					no	yes	no	no	yes	yes	no	no	no	no	none	none	no	yes	none	no	no	no
R128	88	female	12	1	yes	0	1	0	0	0	0	58	6.9	46	89		180	101	36.6	no	no	18.6	4	ever					no	yes	no	no	no	yes	yes	no	yes	no	none	none	no	no	none	no	no	no
R129	93	female	6	1	yes	0	1	0	0	0	0	5	7.1	74	100	20	135	66	36.7	no	no	19.5	3						no	yes	no	no	yes	yes	no	no	no	no	none	none	no	no	none	no	no	no
R130	37	male	7	1	yes	0	1	0	0	0	0	438	17.8	74	100		144	109	39.7	yes	no	23.5	0				no		no	no	no	no	no	no	no	no	no	no	none	none	no	no	none	no	no	no
R131	58	male	6	1	yes	0	1	0	0	0	0	83	10.7		93		126	64	36.6	no	no			current			no		no	no	no	no	no	no	yes	no	no	no	none	none	no	no	none	yes	no	no
R132	63	female	4	1	yes	0	1	0	0	0	0	19	8.6	92	99		158	102	38.8	no	no	32.8	0				no		no	no	no	no	no	yes	no	yes	yes	no	none	none	no	yes	none	no	no	no
R133	85	female	12	1	yes	0	1	0	0	0	0	3	7	37	96		149	110	37.8	yes	no	19		never	no		CNS		no	no	no	no	no	no	no	no	yes	no	none	none	no	no	none	no	no	no
R134	58	female	5	1	yes	0	1	0	0	0	0	52	3.7	82	100		134	93	37.4	no	no	18.7	2				no		no	no	no	no	no	no	no	no	no	no	none	none	no	yes	none	no	no	no
R135	82	male	6	1	yes	0	1	0	0	0	0	63	6.5	83	94	18	125	69	37.5	yes	no	27.5	2				no		no	no	no	no	yes	yes	no	no	no	no	none	none	no	no	none	no	no	no
R136	80	male	5	1	yes	0	1	0	0	0	0	79	6.3	104	97		134	73	38.2	no	no	34.9		ever			no		no	no	no	no	no	yes	no	no	yes	no	none	none	no	no	none	no	no	no
R137	27	female	3	1	yes	0	1	0	0	0	0	17	4.4	36			126	86	37.4										no	no	no	no	no	no	no	no	yes	no	none	none	no	no	none	no	no	no
R138	75	male	7	1	yes	0	1	0	0	0	0	18	11.3	100	99	15	150	93	37.7	yes	no	26.5		ever	no		no		no	yes	no	no	no	yes	no	yes	no	no	none	none	no	no	none	no	no	no
R139	78	male	6	1	yes	0	1	0	0	0	0		11.6	104	94		122	68	38.1	no	no	32.8		ever			no		no	yes	no	no	no	yes	no	no	no	no	none	none	no	no	none	no	no	no
R140	68	male	7	1	yes	0	1	0	0	0	0	38	12.2	107	99	18	147	116	38.6	no	no	28.4	1	current			no		no	yes	yes	no	no	yes	yes	no	no	no	none	none	no	no	none	no	no	no
R141	62	female	4	1	yes	0	1	0	0	0	0	9	6.3	81	89		153	103	38.9	no	no	33.9	0	never			no		no	yes	no	no	no	yes	no	no	no	no	none	uncomplicated	yes	yes	none	no	no	no
R142	69	male	7	1	yes	0	1	0	0	0	0	212	8.5	98	88		122	93	39	yes	no	27	0	ever			no		no	no	no	no	no	no	no	no	no	no	none	none	no	no	none	no	no	no
R143	70	female	7	1	yes	0	1	0	0	0	1	63	8.5	93	95		127	94	37.8					ever			no		no	no	no	no	no	no	no	yes	no	no	none	none	no	yes	none	no	no	no
R144	63	male	1	1	yes	0	1	0	0	0	0	20	4.9	83	95		121	72	36.9	no	no	23.7	1	ever	no		no		no	no	no	no	no	no	no	no	no	no	none	none	yes	no	none	no	no	no
R145	69	male	5	1	yes	0	1	0	0	0	0	27	6.7	91	97		149	96	39	yes	no	19.3	2	ever			no		no	no	no	no	yes	no	no	no	yes	no	none	none	yes	no	none	no	no	no
R146	38	female	10	1	yes	0	1	0	0	0	0	26	5.9	50	100		163	58	37.4	no	yes	29.2	3	ever			CNS		no	no	no	no	no	no	no	no	no	no	none	none	no	no	none	no	no	no
R147	80	female	2	1	yes	0	1	0	0	0	0	16	4	69	98		125	82	37.1	no	no	26.3		never					no	no	no	no	no	yes	no	no	no	no	none	none	no	no	metastatic	no	no	no
R148	59	female	5	1	yes	0	1	0	0	0	0	45	6.5	45	88		98	70	38.1	no	no	21.4		never			no		no	no	no	no	no	no	no	no	yes	no	none	none	no	no	none	no	no	no
R149	56	male	6	1	yes	0	1	0	0	0	0	25	7.6	113	97	14	115	103	39.2	no	no	26.5		ever			no		no	no	no	no	no	yes	no	no	no	yes	moderate	none	no	no	none	no	no	no
R150	73	male	2	1	no	0	1	0	0	0	0	31	6.9	52	94		140	65	37.7			26.8		ever			no		no	yes	no	no	no	no	yes	no	no	no	none	none	no	no	none	no	no	no
R151	41	female	7	1	yes	0	1	0	0	0	0	136	12.3	27	94		125	89	38			31.4		never			no		no	no	no	no	no	no	no	no	no	no	none	none	no	no	none	no	no	no
R152	78	female	6	1	yes	0	1	0	0	0	0	130	5.1	131	93	24	143	56	36.9	yes	yes	29.3	2	never			no		no	yes	yes	no	no	yes	no	no	no	no	none	end-organ damage	no	yes	none	no	no	no
R153	68	male	4	1	yes	0	1	0	0	0	0	200	13.2	64	94		137	79	37			24.9	0	never					no	no	no	no	no	no	no	no	no	yes	none	diet-controlled	no	no	none	no	no	no
R154	61	male	13	1	yes	0	1	0	0	0	0	84	12.6	46	98	22	162	114	38.2	no	no	23.7	2	current			no		no	no	no	no	no	yes	yes	no	no	no	none	none	no	no	none	no	no	no
R155	65	female	13	1	yes	0	1	0	0	0	0	178	2.3	120	97	24	140	116	36.7	yes	no	17.7	4	current			no		no	yes	no	no	no	no	yes	no	no	no	none	none	no	no	none	no	no	no
R156	74	female	4	1	yes	0	1	0	0	0	0	48	14.3	75	100		118	78	36.7	no	no	20.5	3	ever	yes	yes			no	no	no	no	no	yes	no	no	yes	no	none	none	no	no	none	no	no	no
R157	73	female	7	1	yes	0	1	0	0	0	0	25	9.2	57	97		167	80	37.4	yes	no	29.4	2	ever					no	no	no	no	no	yes	no	yes	no	no	none	none	no	no	none	no	no	no
R158	81	female	5	1	yes	0	1	0	0	0	0	262	14.7	236	92	15	134	78	37.5	no	no	23.7	2	ever			no		no	yes	no	no	no	yes	yes	no	no	no	none	none	no	yes	none	no	no	no
R159	56	female	2	1	yes	0	1	0	0	0	0	28	8	52	92		183	128	37.8	no	no	34.7	1	current			no		no	no	no	no	no	yes	no	no	yes	no	none	uncomplicated	no	no	none	no	no	no
R160	74	female	3	1	yes	0	1	0	0	0	0	7	6.5	60	97		160	75	39.3			21.9	1	never			no		no	no	no	no	no	yes	no	no	no	no	none	none	no	no	none	no	no	no
R161	69	male	2	1	yes	0	1	0	0	0	0	24	5	87	95		113	58	37	no	no	19.7	4	ever					no	no	no	no	no	no	no	no	no	no	none	uncomplicated	no	no	none	no	no	no
R162	58	male	13	1	yes	0	1	0	0	0	0	179	9.1	37	78	34	137	81	35.7	yes	yes	21.3	1	current			no		no	no	no	no	no	yes	no	no	no	no	none	none	no	no	none	no	no	no
R163	76	male	3	1	yes	0	1	0	0	0	0	199	7.9	257	87		100	93	36.9	no	no	27.7	2	ever			CNS		no	yes	no	no	no	yes	no	no	no	no	none	none	no	yes	none	no	no	no
R164	83	male	6	1	yes	0	1	0	0	0	0	13	3.7	111	94		125	95	39	no	no	33.7	2	never			no		no	no	no	no	no	yes	no	no	no	no	none	none	no	no	none	no	no	no
R165	72	female	7	1	yes	0	1	0	0	0	0	209	8.8	66	93		148	92	37.7	yes	yes	26.9		never			no		no	no	no	no	no	no	no	no	no	yes	none	none	no	no	none	no	no	no
R166	76	male	8	1	yes	0	1	0	0	0	0	46	11	74	82	26	94	94	38.2	no	no	20.5		ever			no		no	no	no	no	no	yes	yes	no	no	no	none	none	no	no	none	no	no	no
R167	36	male	1	1	yes	0	1	0	0	0	0	24	13.4	86	93		138	118	39.8	no	no			current	no		no		no	no	no	no	no	no	no	no	yes	no	none	none	no	no	none	no	no	no
R168	84	male	8	1	yes	0	1	0	0	0	0	36	8.6	71	100	14	148	85	38.2	yes	no	28.8	2	ever	ja		no		no	no	no	no	no	yes	no	no	no	no	none	none	no	no	none	no	no	no
R169	82	male	15	1	yes	0	1	0	0	0	1	20	4.6		95		114	60	38.7	no	no	24		never			no		no	no	no	no	no	no	no	no	no	yes	none	none	no	no	none	no	no	no
R170	66	male	2	1	yes	0	1	0	0	0	0	10	5.3	232	100	12	134	68	37.3	no	no	31.7	1	never					no	yes	no	no	no	yes	no	no	no	no	none	none	no	no	none	no	no	no
R171	69	female	2	1	yes	0	1	0	0	0	0	72	10.6	56	95	15	150	126	38.7	yes	no	25.8	0	ever					no	no	no	no	no	yes	no	no	no	no	none	uncomplicated	no	no	none	no	no	no
R172	72	female	2	1	yes	0	1	0	0	0	0	36	8.4	65	96		126	75	38.3	no	no	22.9	1	never			no		no	no	no	no	no	yes	no	no	no	no	none	none	no	no	none	no	no	no
R173	92	female	8	1	yes	0	1	0	0	0	0	3	6.5	50	90		135	78	39	no	no				no		no		no	no	no	no	no	no	no	no	no	no	none	none	no	no	none	no	no	no
R174	89	male	6	1	yes	0	1	0	0	0	0	80	9	100	99	27	170	78	37.8	no	no	21.4	3	ever			no		no	yes	no	no	no	yes	yes	no	no	yes	none	end-organ damage	no	yes	none	no	no	no
R175	89	female	6	1	yes	0	1	0	0	0	0	138	16.9	108	99	32	142	99	38.1	yes	yes	26.9		never			no		no	yes	no	no	no	yes	no	no	no	yes	none	end-organ damage	no	yes	none	no	no	no
R176	51	female	5	1	no	0	1	0	0	0	0	6	5.9	44	100		149	80	36.5	no	no	22.3	0	never					no	no	no	no	no	no	no	no	no	no	none	none	no	no	none	no	no	no
R177	86	male	4	1	yes	0	1	0	0	0	0	8	4.3	101	98		159	71	35.2	no	no	28		ever					no	yes	yes	no	yes	yes	no	no	no	no	none	none	no	yes	none	no	no	no
R178	66	male	6	1	yes	0	1	0	0	0	0	36	7.1	84	99		114	95	38.1	no	no	25.4		ever		yes	no		no	yes	yes	no	no	yes	no	no	no	no	none	none	no	no	none	no	no	no
R179	69	female	8	1	yes	0	1	0	0	0	0	322	9.2	77	82		136	93	39.3	yes	no	36.7		ever	yes		no		no	no	no	no	no	yes	yes	no	no	no	none	diet-controlled	no	no	none	no	no	no
R180	77	male	7	1	yes	0	1	0	0	0	0	33	10.9	100	97		144	128	38.2	no	no	27.6	2	ever			no		no	yes	yes	no	no	yes	yes	no	yes	no	none	uncomplicated	no	no	none	no	no	no
R181	74	female	4	1	yes	0	1	0	0	0	0	57	5.1	128	91	30	119	92	37.2	yes	yes	36	4	ever					no	yes	no	no	no	yes	yes	yes	no	no	none	none	no	yes	none	yes	no	no
R182	34	female	3	1	yes	0	1	0	0	0	0	134	9	42	89		122	103	38.7			24.8					no		no	no	no	no	no	no	no	no	no	no	none	none	no	no	none	no	no	no
R183	83	female	13	1	yes	0	1	0	0	0	0	140	3.9	54	95		127	84	37.8	yes	no	19.5	3	never			no		no	no	no	no	no	yes	no	no	no	no	none	none	no	no	none	no	no	no
R184	64	female	46	1	yes	0	1	0	0	0	1	157	10.1	366	91	28	135	72	37.3	no	yes	32.7	1				no		no	yes	no	no	yes	yes	no	no	no	no	none	none	no	yes	metastatic	no	no	no
R185	78	female	12	1	yes	0	1	0	0	0	0	60	8.3	75	95		145	95	38.4	no	no	16.8		ever			no		no	no	no	no	yes	no	no	yes	no	no	none	none	no	yes	metastatic	no	no	no
R186	69	female	5	1	yes	0	1	0	0	0	0	195	12.3	77	89	20	115	89	39.2	yes	yes	36		current			no		no	no	no	no	no	no	no	no	no	no	none	none	no	no	none	no	no	no
R187	62	male	4	1	yes	0	1	0	0	0	0	180	11.2	80	97		144	62	36.3	yes	no	20.2	3	ever			no		no	no	yes	no	no	no	yes	no	no	no	none	none	no	no	none	no	no	no
R188	67	male	2	1	yes	0	1	0	0	0	0	1	10.7	107	100	16	155	95	35.9	no	no	29.6	1	ever					no	yes	no	no	no	yes	no	no	yes	no	none	none	no	yes	none	no	no	no
R189	57	female	11	1	yes	0	1	0	0	0	0	36	3.2	43	97		113	82	37.2	no	no	24	1	never			no		no	no	no	no	no	no	no	no	no	no	none	none	no	no	metastatic	no	no	no
R190	88	male	7	1	yes	0	1	0	0	0	0	31	6.4	121	98	24	149	76	38	no	yes	27	2				no		no	no	no	no	no	no	yes	no	no	no	none	none	no	yes	none	no	no	no
R191	73	female	4	1	yes	0	1	0	0	0	0	112	14.2	71	91		139	90	37			33.1	2	ever					no	no	no	no	no	yes	yes	yes	no	no	none	none	no	no	none	no	no	no
R192	83	male	9	1	yes	0	1	0	0	0	0	13	5.8	110	96	16	129	76	38.1	yes	no	23.2	2	ever	no		no		no	yes	no	no	no	no	no	no	no	no	none	none	no	no	none	no	no	no
R193	61	female	7	1	yes	0	1	0	0	0	0	342	6	78	97		118	102	38.2			22.4	2		no		no		no	no	no	no	no	no	no	no	yes	no	none	none	no	no	none	no	no	no
R194	80	female	16	1	yes	0	1	0	0	0	0	210	13.5	314	88	34	146	159	36.4	yes	yes						STAU		no	no	no	no	no	yes	no	no	no	no	none	uncomplicated	no	yes	none	no	no	no
R195	77	male	2	1	yes	0	1	0	0	0	0	71	12.6	126	93		154	69	38.5			25.3	2	never			no		no	yes	no	no	yes	yes	no	no	no	no	none	none	no	no	none	no	no	no
R196	92	female	13	1	yes	0	1	0	0	0	1	3	3.9	47	93		147	73	39.1			21.5	3				no		no	no	no	no	no	no	no	no	yes	no	none	diet-controlled	no	no	none	no	no	no
R197	71	male	10	1	yes	0	1	0	0	0	0	222	12.2	105	95		128	79	38.6			28.3	2	current			no		no	yes	no	no	no	yes	no	yes	no	no	none	none	no	no	none	no	no	no
R198	83	female	7	1	yes	0	1	0	0	0	0	5	6.6	107	95	27	130	110	38.1	no	no	25.5					no		no	yes	yes	no	yes	yes	no	no	no	no	none	end-organ damage	no	yes	none	no	no	no
R199	63	male	26	1	yes	0	1	0	0	0	0	7	4.6	115	97		99	61	37	no	no	27.8	0				CNS		no	yes	no	no	no	no	no	no	no	no	none	none	no	yes	none	no	no	no
R200	75	male	4	1	yes	0	1	0	0	0	0	1	15	107	88		123	103	38	no	no	25.5	2	never					no	no	no	no	no	no	no	no	no	no	none	none	no	no	none	no	no	no
R201	80	female	6	1	yes	0	1	0	0	0	0	70	6.7	94	98		113	88	37	no	no	26.5	2	never			no		no	no	no	no	no	no	no	no	yes	no	none	none	no	no	metastatic	no	no	no
R202	76	male	1	1	yes	0	1	0	0	0	0	5	4	93	97		109	62	36			22.8	3	ever	yes		no		no	no	no	no	no	no	no	no	yes	no	none	none	no	no	none	no	no	no
R203	53	male	3	1	yes	0	1	0	0	0	0	9	7.1	140	97	11	123	94	38.3	no	no	25.4	1	ever			no		no	yes	no	no	no	yes	no	no	no	no	none	none	no	no	none	no	no	no
R204	66	female	2	1	yes	0	1	0	0	0	0	128	3.4	42	89		118	102	39.1	no	no	20.7	3	never			no		no	no	no	no	no	no	no	no	no	no	none	none	no	no	metastatic	no	no	no
R205	88	female	9	1	yes	0	1	0	0	0	0	46	4.9	65	92		116	89	36.3	no	no	31.6	1	never					no	no	no	no	yes	yes	no	no	no	no	none	none	no	no	none	no	no	no
R206	87	male	10	1	yes	0	1	0	0	0	0	87	8	184	94		148	98	38.4	no	no	21.7	2	never			no		no	no	no	no	no	yes	no	no	no	no	none	none	no	yes	none	no	no	no
R207	90	female	15	1	yes	0	1	0	0	0	0	99	9.4	123	81		144	98	37.7	no	no	23.7					CNS		no	yes	yes	no	no	no	yes	no	no	no	none	none	no	yes	localised	no	no	no
R208	33	female	6	1	yes	0	1	0	0	0	0	32	11.7		98		112	120	37.5								no		no	no	no	no	no	no	no	no	no	no	none	none	no	no	none	no	no	no
R209	79	female	3	1	yes	0	1	0	0	0	0	5	6.9	46	94		124	78	38.4	no	no	32		ever	no				no	no	no	no	no	yes	no	no	no	no	none	uncomplicated	no	no	none	no	no	no
R210	79	male	2	1	yes	0	1	0	0	0	0	6	8	100	88		137	81	38.4	yes	no	28.6	1	current			no		no	yes	no	no	no	yes	no	no	no	yes	none	none	no	no	none	no	no	no
R211	71	female	4	1	yes	0	1	0	0	0	0	6	5.5	65	100	19	163	85	37	no	no	27.5	2						no	yes	no	no	no	yes	no	no	no	no	none	uncomplicated	no	no	none	no	no	no
R212	78	male	10	1	yes	0	1	0	0	0	0	175	9.1	146	99	25	143	87	38	no	yes	27.6	2	ever			no		no	yes	yes	no	yes	yes	yes	no	no	no	none	none	no	yes	none	no	no	no
R213	90	female	8	1	yes	0	1	0	0	0	0	6	4.4	150	100		210	98	38.9	yes	no	25.1	2				no		no	no	no	no	yes	yes	no	no	no	no	none	none	no	yes	none	no	no	no
R214	81	female	23	1	yes	0	1	0	0	0	0	56	6.9	152	90		126	90	38	yes	no	32.1	1	ever			no		no	no	no	no	no	yes	no	no	no	no	none	none	no	yes	none	no	no	no
R215	83	male	9	1	yes	0	1	0	0	0	0	13	9.8	58	96		148	71	37.3	no	no	23.6		ever			no		no	yes	no	no	no	yes	no	no	yes	no	none	none	no	no	none	no	no	no
R216	85	male	5	1	yes	0	1	0	0	0	0	10	2.3	197	96		147	69	38.5	no	no	20.8	2	ever			no		no	yes	no	no	no	yes	no	no	yes	no	none	none	yes	yes	none	no	no	no
R217	46	female	2	1	yes	0	1	0	0	0	0	23	4.4	54	94		119	95	38.7								no		no	no	no	no	no	no	no	no	no	no	none	none	no	no	none	no	no	no
R218	84	male	5	1	yes	0	1	0	0	0	0	64	8	157	95		125	76	38	no	no	26.6	1	ever	no		no		no	yes	no	no	no	yes	no	no	no	no	none	diet-controlled	no	yes	none	no	no	no
R219	73	male	6	1	yes	0	1	0	0	0	0	243	8.8	60	94		128	67	38.1					ever	no		no		no	yes	no	no	no	no	no	no	no	no	none	none	no	no	none	no	no	no
R220	84	female	18	1	yes	0	1	0	0	0	0	130	15.4	81	95	28	124	67	36.8	yes	yes	23.7	3	current			CNS		no	no	no	no	yes	no	yes	no	no	no	none	none	no	yes	none	no	no	no
R221	86	female	4	1	yes	0	1	0	0	0	0	92	6.9	114	98		109	71	37.2	yes	yes	20.7	1	never			no		no	yes	yes	no	no	yes	no	no	yes	no	none	none	no	yes	none	no	no	no
R222	75	female	4	1	yes	0	1	0	0	0	0	22	6.4	89	98		129	70	37	no	no	19.8	3						no	no	no	no	no	no	no	no	no	no	none	none	no	no	none	no	no	no
R223	83	male	19	1	yes	0	1	0	0	0	0	51	4.5	129	95	30	159	76	37.9	yes	no	26.6	4	ever			no		no	yes	no	no	no	yes	no	no	no	no	none	none	no	yes	localised	no	no	no
R224	62	male	8	1	yes	0	1	0	0	0	0	199	24	153	100		132	78	37.7	no	no	25.6	1				no		no	no	yes	no	no	yes	no	no	no	no	none	uncomplicated	no	yes	none	no	no	no
R225	58	female	9	1	yes	0	1	0	0	0	0	15	8.4	56	100		138	88	39.4	no	no	32.9		never			no		no	no	no	no	no	yes	no	no	no	no	none	none	no	no	none	no	no	no
R226	61	male	8	1	yes	0	1	0	0	0	0	61	5.3	95	100	22	101	82	37.8	no	no			current					no	no	no	no	no	no	no	no	no	no	none	none	no	no	none	no	no	no
R227	78	male	6	1	yes	0	1	0	0	0	0	87	18.9	109	96		130	80	38.1	no	no	26.5		ever			no		no	yes	no	no	yes	yes	no	no	no	no	none	diet-controlled	no	yes	none	no	no	no
R228	86	female	12	1	yes	0	1	0	0	0	0	3	4.8	67	95		180	73	37.2	no	no	21.6		never					no	no	no	no	no	yes	no	no	no	no	none	none	no	no	localised	no	no	no
R229	54	male	3	1	yes	0	1	0	0	0	0	67	10.9	94	96		108	85	39.3	no	no	34.7		current	yes		no		no	yes	no	no	no	yes	no	no	no	no	none	none	no	no	none	no	no	no
R230	71	male	3	1	yes	0	1	0	0	0	0	25	6.8	92	94	16	142	85	38	no	no	27	1	ever	no		no		no	no	no	no	no	yes	no	yes	yes	no	none	none	no	no	none	no	no	no
R231	76	male	15	1	yes	0	1	0	0	0	0	285	4.9	93	97	22	108	130	36.3	no	yes	25	3	ever	no		no		no	yes	no	no	no	no	no	no	yes	no	none	diet-controlled	no	yes	metastatic	no	no	no
R232	88	female	13	1	yes	0	1	0	0	0	0	35	8.1	67	97	19	173	84	38.1	no	no	24.4	2	never					no	no	no	no	no	yes	no	no	no	no	none	none	no	no	none	no	no	no
R233	89	male	12	1	yes	0	1	0	0	0	0	52	5.6	115	93	29	121	87	38.2	no	no	32.2	1				no		no	yes	no	no	no	yes	no	no	no	no	none	none	no	yes	localised	no	no	no
R234	23	female	1	1	yes	0	1	0	0	0	0	38	9.2	56	95	16	141	120	36.8					never	no				no	no	no	no	no	no	no	no	no	no	none	none	no	no	none	no	no	no
R235	81	male	5	1	yes	0	1	0	0	0	1	264	17.9	233	84		92	76	36.7	yes	yes			never			no		no	yes	no	no	yes	yes	no	no	yes	no	none	none	no	no	none	no	no	no
R236	73	male	5	1	yes	0	1	0	0	0	0	48	6.3	103	90	20	137	99	38.9	yes	no	31	2	never	no		no		no	yes	no	no	no	yes	no	no	no	no	none	end-organ damage	no	yes	metastatic	no	no	no
R237	78	female	5	1	yes	0	1	0	0	0	0	189	15.1	155	93		129	103	37.3	yes	no			never			no		no	yes	yes	no	no	yes	no	yes	no	no	none	end-organ damage	no	yes	none	no	no	no
R238	76	female	12	1	yes	0	1	0	0	0	0	6	3.7	52	97		153	46	37.2	no	no	27.7	2	never					no	yes	no	no	no	yes	no	no	no	no	none	none	no	no	none	no	no	no
R239	48	male	5	1	yes	0	1	0	0	0	0	453	10.2	118	97	28	122	102	38.4	yes	yes	25.3		ever			PNEU		no	no	no	no	no	yes	no	no	no	no	none	none	no	no	none	no	no	no
R240	61	male	1	1	yes	0	1	0	0	0	0	16	4		95		166	81	39.5	no	no	21.5					no		no	yes	yes	no	no	yes	no	no	yes	no	none	none	no	yes	none	no	no	no
R241	58	female	2	1	yes	0	1	0	0	0	0	4	6.3	66	96		119	78	37.2	no	no	35.6	1	ever					no	no	no	no	no	yes	no	no	no	no	none	uncomplicated	no	yes	none	no	no	no
R242	92	male	15	1	yes	0	1	0	0	0	0	27	6	111	93		116	84	36.9	no	no	24.9		never					no	yes	no	no	no	yes	yes	no	no	no	none	none	no	yes	localised	no	no	no
R243	35	female	2	1	yes	0	1	0	0	0	0	7	1.7	58	100		116	64	37	no	no	21.3							no	no	no	no	no	no	no	no	no	no	none	none	no	no	none	no	no	no
R244	35	male	3	1	yes	0	1	0	0	0	0	47	22.8	116	99	35	138	101	38	no	no	24.5	0	never			no		no	no	no	no	no	no	no	no	no	no	none	none	no	no	none	no	no	no
R245	87	female	7	1	yes	0	1	0	0	0	0	6	4.6	75	86		164	65	37.6	no	no	24.5					no		no	yes	no	no	no	yes	no	no	no	no	none	none	no	no	none	no	no	no
R246	83	female	5	1	yes	0	1	0	0	0	0	9	5.6	76	95	14	133	61	36.3	no	no	26.5	4	never			no		no	no	no	no	no	no	no	no	no	yes	none	none	no	no	none	no	no	no
R247	59	female	2	1	yes	0	1	0	0	0	0	9	2.7	64	96	14	128	61	37.2	no	no	21.3	0	never	no		no		no	no	no	no	no	no	no	no	no	no	none	none	no	no	none	no	no	no
R248	66	female	45	1	yes	0	1	0	0	0	0	87	10.2	77	81		153	93	38.7	no	yes			never			no		no	no	no	no	no	no	no	no	no	no	none	end-organ damage	no	no	none	no	no	no
R249	81	female	3	1	yes	0	1	0	0	0	0	54	6.7	125	96		121	90	37.2	no	no	28.3	2	never					no	no	no	no	no	no	no	no	yes	no	none	uncomplicated	no	no	localised	no	no	no
R250	62	male	4	1	yes	0	1	0	0	0	0	142	25.6	118	90		130	102	39.6	no	no	26.2		ever			no		no	no	no	no	no	no	no	no	no	no	none	none	no	no	none	yes	no	no
R251	81	male	5	1	yes	0	1	0	0	0	0	120	24.1	127	100		145	58	38.2	no	no	22.9	1						yes	yes	no	no	no	yes	no	no	no	no	none	end-organ damage	no	yes	none	no	no	no
R252	69	male	3	1	yes	0	1	0	0	0	0	142	5.7	75	88		150	100	38	no	no	29.1	1	ever			no		no	yes	no	no	no	yes	no	no	no	no	none	uncomplicated	no	yes	none	no	no	no
R253	84	female	5	1	yes	0	1	0	0	0	0	37	8.7	133	82		156	91	37.9	no	no	28.5		ever					yes	no	no	no	no	no	yes	no	no	no	none	none	no	yes	none	no	no	no
R254	80	male	13	1	yes	0	1	0	0	0	0	130	11.5	145	95	25	113	110	36.5	no	no	40.4	2	ever					no	yes	no	no	no	yes	yes	no	no	no	mild	none	no	yes	none	no	no	no
R255	81	male	10	1	yes	0	1	0	0	0	0	28	6.6	126	82	24	125	92	40	no	no	28.4	1	ever			no		no	no	no	no	no	yes	no	no	no	no	none	uncomplicated	no	yes	none	no	no	no
R256	82	female	7	1	yes	0	1	0	0	0	0	7	4.2	41	98	14	171	57	35.4	no	no			never					no	no	no	no	no	yes	no	no	no	no	none	none	no	no	none	no	no	no
R257	93	female	10	1	yes	0	1	0	0	0	0	223	11.8	268	95		106	89	35.6	yes	yes	22.4		never					no	yes	no	no	no	no	no	no	no	yes	none	none	no	yes	none	no	no	no
R258	70	female	6	1	yes	0	1	0	0	0	0	16	7.8	102	96		100	82	38.7	no	no	19	4	ever			no		yes	yes	no	no	no	yes	yes	no	no	no	none	uncomplicated	no	no	none	no	no	no
R259	65	female	23	1	yes	0	1	0	0	0	0	73	9	95	88	43	170	131	39.6	no	no	30.4		never			ESCO		no	yes	no	no	no	yes	no	no	yes	no	none	end-organ damage	no	yes	none	no	no	no
R260	83	male	3	1	yes	0	1	0	0	0	0	28	4.4	184	96	26	121	76	36.4	no	no	30.8	1	ever					no	yes	no	no	no	yes	no	no	no	no	none	none	no	yes	none	no	no	no
R261	66	female	23	1	yes	0	1	0	0	0	1	69	13.8	50	92		105	100	37.5	no	no	25.3	3	ever					no	no	no	no	no	no	yes	yes	no	no	moderate	none	no	no	none	no	no	no
R262	81	female	7	1	yes	0	1	0	0	0	0	37	4	78	97		139	80	37.7	no	no	28.9	1	never					no	no	no	no	no	yes	no	no	no	no	none	none	no	yes	none	no	no	no
R263	49	female	7	1	yes	0	1	0	0	0	0	93	12.7	57	94		115	66	35.9	no	no	18.6		current			no		no	no	no	no	no	yes	yes	no	no	no	mild	none	no	no	none	no	no	no
R264	49	male	3	1	yes	0	1	0	0	0	0	196	9.5	67	100		140	78	37.6	yes	no	24.1	1				no		no	no	no	no	no	no	no	no	no	no	none	none	no	no	none	no	no	no
R265	95	female	7	1	yes	0	1	0	0	0	0	257	9.4	94	93		130	70	36.8	no	no	27.1		never			no		no	yes	no	no	no	no	no	no	no	no	none	none	no	yes	none	no	no	no
R266	85	male	55	1	yes	0	1	0	0	0	1	51	10.4	90	94		107	91	38.3	yes	yes	31.8	3	current			no		no	no	no	no	no	yes	yes	no	no	no	none	none	no	no	none	no	no	no
R267	88	female	11	1	yes	0	1	0	0	0	0	250	11.7	61	99	22	146	117	38.4	no	no	20	3	never			no		no	yes	no	no	yes	yes	no	no	no	no	none	none	no	no	none	no	no	no
R268	88	male	11	1	yes	0	1	0	0	0	0	106	7.4	83	88	28	85	82	36.8	no	no	21.6	2	ever			no		no	yes	no	no	no	yes	no	no	yes	no	none	none	no	no	none	no	no	no
R269	90	male	8	1	yes	0	1	0	0	0	0	15	10.5	71	91		119	101	37.8	yes	no	23.1		never			no		no	yes	no	no	yes	yes	yes	no	no	no	none	uncomplicated	no	no	none	no	no	no
R270	67	male	5	1	yes	0	1	0	0	0	0	88	8.5	87	94	25	118	116	37.2	yes	no	22.8		never			no		no	yes	no	no	no	yes	no	no	no	no	none	uncomplicated	no	no	metastatic	no	no	no
R271	87	female	5	1	yes	1	0	0	0	0	0	28	13.5	82	98		123	76	37.1	no	no	27.3	2				no		no	no	no	no	no	no	no	no	no	no	none	none	no	yes	localised	no	no	no
R272	62	male	3	1	yes	1	0	0	0	0	0	148	16.4	48	91		155	79	36.5	yes	no	30.2		current			CNS		no	no	no	no	no	no	no	no	no	no	none	none	no	no	none	no	no	no
R273	62	male	10	1	yes	1	0	0	0	0	0	44	10.2	77	64	35	136	120	37	yes	no	36.5		current			no		no	yes	yes	no	no	yes	yes	no	no	no	none	none	no	no	none	no	no	no
R274	84	female	5	1	yes	1	0	0	0	0	0	11	6.2	89	89		130	91	38.2	yes	yes	24.5	1	never			no		no	no	no	no	no	no	no	no	no	no	none	none	no	no	none	no	no	no
R275	73	male	15	1	yes	1	0	0	0	1	0	36	6.5	84	95		120	104	38.4	no	yes	29.7	2	ever			no		no	no	no	no	no	no	yes	no	no	no	none	none	no	no	metastatic	no	no	no
R276	57	female	13	1	yes	1	0	0	0	0	0		6.6				103	83	38.1	yes	no	34.2	2	ever			no		no	no	no	no	no	no	no	no	yes	no	none	none	no	no	none	no	no	no
R277	62	male	6	1	no	1	0	0	0	0	0	22					120	91	37.4	yes	no	33.8	1						no	yes	no	no	no	no	no	no	no	no	none	uncomplicated	no	yes	none	no	no	no
R278	52	female	5	1	yes	1	0	0	0	0	0	3	10.1	58	98		102	88	39.3	no	no			never			no		no	no	no	no	no	no	no	no	yes	no	none	none	no	no	none	no	no	no
R279	65	female	3	1	yes	1	0	0	0	0	0	5	8.4	64	92	16	155	100	38.3	no	no	21.2	0	never	no		no		no	no	no	no	no	no	no	no	yes	no	none	uncomplicated	no	no	none	no	no	no
R280	83	female	2	1	yes	1	0	0	0	0	0	53	12.7	99	94	25	141	115	39	yes	no						no		no	yes	no	no	no	yes	no	yes	yes	no	none	none	no	yes	none	no	no	no
R281	82	female	6	1	yes	1	0	0	0	0	0	7	6	59	95		124	102	37.5	no	yes			never					no	no	no	no	no	yes	no	yes	no	no	none	none	no	no	localised	no	no	no
R282	65	male	20	1	yes	1	0	0	0	0	0	113	8	65	94	30	96	103	39.7	yes	no	18.9		never			no		no	no	no	no	no	yes	no	no	no	no	none	none	no	no	none	no	no	no
R283	77	female	5	1	yes	1	0	0	0	0	0	194	16	119	86	18	91	83	38	yes	yes			never			no		no	no	no	no	yes	no	no	no	no	no	none	none	no	no	none	no	no	no
R284	91	male	4	1	yes	1	0	0	0	0	0	53	7.2	143			85	84	37.3	yes	yes	23.3	1	ever					no	yes	no	no	no	yes	no	no	no	no	none	none	no	yes	none	no	no	no
R285	71	male	10	1	yes	1	0	0	0	0	0	17	9.2	70	95		143	124	37.1	yes	yes	26.9	3	never			no		no	no	no	no	no	no	no	no	no	no	mild	none	no	no	none	no	no	no
R286	83	female	3	1	yes	1	0	0	0	0	0	30	7.8	61	94		142	73	36.6	yes	no	25.2	2	never					no	no	no	no	no	no	yes	yes	no	no	none	none	no	no	none	no	no	no
R287	84	female	2	1	yes	1	0	0	0	0	0	71	13.8	61	97		156	84	36.6	no	no	30.6					no		no	yes	no	no	yes	yes	no	no	no	no	none	none	no	no	none	no	no	no
R288	92	male	2	1	yes	1	0	0	0	0	0	4	7.7	60	93		163	89	38.2	no	no	24.2		never			no		no	no	no	no	no	no	no	no	no	no	none	none	no	no	none	no	no	no
R289	62	male	27	1	yes	1	0	1	0	0	0	161	17.9	81			145	69	37.8	yes	no	19.6	4	current			no		no	no	yes	no	no	no	yes	no	no	no	none	none	no	no	none	no	no	no
R290	87	female	10	1	yes	1	0	0	0	0	0	18	10.4	96	95	21	102	94	37.4	yes	yes	27.2	2				no		no	yes	no	no	no	yes	no	no	no	no	none	uncomplicated	no	yes	none	no	no	no
R291	63	female	29	1	yes	1	0	0	0	1	0						125	72	37.6			27.6		never			no		no	yes	no	no	no	yes	no	no	no	no	none	none	no	no	localised	no	no	no
R292	68	male	4	1	yes	1	0	0	0	0	0	166	5.2	120	95		128	68	37.8	no	no	24.5	4	ever			no		no	no	yes	no	no	no	yes	no	no	no	none	none	no	yes	metastatic	no	no	no
R293	82	male	16	1	yes	1	0	0	0	0	0	23	30.4	183	69	29	129	118	37.1	yes	yes	36.6		ever			no		no	no	no	no	no	yes	yes	no	no	no	none	none	no	yes	localised	no	no	no
R294	81	male	15	1	yes	1	0	0	0	0	0	20	10.3	202	98	28	105	78	36.5	yes	yes	34.8	2						no	yes	no	no	yes	yes	no	no	no	no	none	none	no	yes	none	no	no	no
R295	61	female	12	1	yes	1	0	0	0	0	0	80	8.3	69	99	20	117	116	36.6					ever			no		no	no	no	no	no	no	yes	no	no	no	none	none	no	no	none	no	no	no
R296	75	female	5	1	yes	1	0	0	0	0	0	229	10.1	58	96	16	136	78	38.6	no	no	26.2	2	ever			no		no	no	no	no	no	yes	no	no	no	no	none	none	no	no	none	no	no	no
R297	94	male	5	1	yes	1	0	0	0	0	0	233	19.6	125	98		149	68	37.4	yes	yes	24.2	1				no		no	no	no	no	no	no	no	no	no	no	none	none	no	yes	none	no	no	no
R298	78	male	7	2	yes	0	1	0	0	0	0	111	6.6	51	81	25	164	88	36.3	yes	yes	31.2		never	yes		no		no	yes	no	no	no	no	no	no	no	no	none	none	no	no	none	no	no	no
R299	85	female	6	2	yes	0	1	0	0	0	0	19	7.1	115	99	25	150	78	38.1	yes	no	34.2	2	passiv			no		no	yes	no	no	no	yes	yes	no	no	no	none	none	no	yes	none	no	no	no
R300	75	female	6	2	yes	0	1	0	1	0	0	93	6.3	115	92		140	69	35.9	yes	no	27.3							no	yes	no	no	no	yes	no	no	no	no	none	uncomplicated	no	yes	none	no	no	no
R301	62	female	10	2	yes	0	1	0	1	0	0	53	7	62	87	16	105	100	37.7	no	yes	31.3		ever			no		no	yes	no	no	no	yes	yes	no	no	no	none	none	no	no	none	no	no	no
R302	22	male	3	2	yes	0	1	0	0	0	0	11	6.6	84	92		127	115	37.5	no	no	21.7	0	never					no	no	no	no	no	no	no	no	no	no	none	none	no	no	none	no	no	no
R303	85	female	4	2	yes	0	1	0	0	0	0	24	12.9	87	94		133	145	38	yes	no	29.1	2	never	no		CNS		no	no	no	no	no	yes	no	no	no	no	none	uncomplicated	no	no	none	no	no	no
R304	52	female	3	2	yes	0	1	0	0	0	0	19	5.7	70	88		85	97	38.3	no	no	20.2	4	current	no		no		no	no	no	no	no	no	yes	no	no	no	none	none	no	no	none	no	no	no
R305	70	male	2	2	yes	0	1	0	0	0	0	19	5.8	99	93		155	74	37.3	no	no	32.4	2				no		no	yes	no	no	no	yes	no	no	yes	no	none	end-organ damage	no	no	none	no	no	no
R306	65	female	2	2	yes	0	1	0	0	0	0	94	4.4	77	95	20	151	71	37.6	no	no	32.4	1	never	no		no		no	no	no	no	no	yes	no	no	no	no	none	none	no	no	none	no	no	no
R307	66	male	4	2	yes	0	1	0	0	0	0	40	7.3	144	100		110	88	38.4	no	no	34	1				no		no	no	no	no	no	yes	no	no	no	no	none	end-organ damage	no	yes	none	no	no	no
R308	79	female	3	2	yes	0	1	0	0	0	0	199	7.2	64	95		133	88	38.3	no	no	18.4	5	ever			no		yes	yes	no	no	yes	yes	yes	no	no	no	none	none	no	no	none	no	no	no
R309	84	female	10	2	yes	0	1	0	0	0	0	7	14	76	96	17	165	82	38.3	no	no	32	1				no		no	yes	no	no	no	yes	no	no	no	no	none	none	no	no	none	no	no	no
R310	92	female	5	2	yes	0	1	0	0	0	0	103	5.4	60	93		144	71	37.7	no	no	21.4	2	never			no		no	yes	no	no	no	yes	no	no	no	no	none	none	no	yes	none	no	no	no
R311	28	female	2	2	yes	0	1	0	0	0	0	38	11.4	33	96		131	114	39.1			30.5	2	never			no		no	no	no	no	no	no	no	no	no	no	none	none	no	no	none	no	no	no
R312	19	female	2	2	yes	0	1	0	0	0	0	52	19.7	52	96		110	119	39.4	no	no	19.1	2	ever			no		no	no	no	no	no	no	no	no	no	no	none	none	no	no	none	no	no	no
R313	64	female	11	2	yes	0	1	0	1	0	1	67	3.6	83	94		116	64	37.1	no	no	38.8	1	never			CNS		no	no	no	no	no	yes	no	no	no	no	none	uncomplicated	no	no	none	no	no	no
R314	67	female	9	2	yes	0	1	0	0	0	1	81	7.2	49	94		101	93	39.3	yes	no	26		current			no		no	no	no	no	no	no	no	no	no	no	none	none	no	no	none	no	no	no
R315	61	female	15	2	yes	0	1	0	0	0	0	162	13.3	55	94		134	100	37.4			41.3		never			no		no	yes	no	no	no	no	no	no	no	no	none	none	no	no	none	no	no	no
R316	81	male	8	2	yes	0	1	0	0	0	0	42	11.1	73	92		167	94	38.7	no	yes	23.6	2	ever	ja		no		no	yes	no	no	no	no	yes	no	no	no	none	none	no	yes	metastatic	no	no	no
R317	49	female	10	2	yes	0	1	0	0	0	0	222	15.9	49	89		108	120	38.1	yes	no	28.3		ever			no		no	no	no	no	no	no	yes	no	no	no	mild	none	no	no	none	no	no	no
R318	82	male	6	2	yes	0	1	0	0	0	0	18	5.8	52	92		138	60	36.6	yes	no	22.4		current	ja	ja	no		no	no	no	no	no	no	no	no	no	no	none	none	no	no	none	no	no	no
R319	89	female	8	2	yes	0	1	0	0	0	0	69	15.3	139	91	21	134	63	38.2	no	no	28.2	3		ja		no		no	yes	no	no	no	yes	no	no	no	no	none	none	no	yes	none	no	no	no
R320	46	female	1	2	yes	0	1	0	0	0	0	7	6.7	66	98	15	111	98	38.6			26		never			no		no	no	no	no	no	no	no	no	no	no	none	none	no	no	none	no	no	no
R321	74	male	3	2	yes	0	1	0	0	0	0	45	5.3	83	92		148	96	37.2	no	no	39.7	2	ever					no	yes	no	no	no	no	yes	no	no	no	none	none	no	no	none	no	no	no
R322	85	female	4	2	yes	0	1	0	0	0	0	10	3.7	66	94		169	102	36	yes	no			never			no		no	no	no	no	no	yes	no	no	no	no	none	uncomplicated	no	no	none	no	no	no
R323	65	male	3	2	yes	0	1	0	0	0	0	27	7.6	125	92	20	137	79	38.7	yes	no	25.5	0	ever			no		no	yes	no	no	no	yes	no	yes	yes	no	mild	none	no	no	none	no	no	no
R324	72	female	25	2	yes	0	1	0	0	0	1	21	7.4	85	96		133	85	38.5			48.1		never			no		no	yes	no	no	no	yes	no	no	no	no	moderate	uncomplicated	no	no	metastatic	no	no	no
R325	93	female	6	2	yes	0	1	0	0	0	0	3	15.5	97	88	25	123	97	36.7	no	no	20.02	4		no				no	yes	no	no	no	yes	yes	no	no	no	none	none	no	yes	none	no	no	no
R326	79	male	5	2	yes	0	1	0	0	0	0	28	9.3	132	89		150	83	37.4	no	no	28.7	1	ever	yes		no		no	yes	no	no	no	no	no	no	no	no	none	none	no	no	none	no	no	no
R327	81	female	24	2	yes	0	1	0	0	0	0	126	7.3	157	89	27	124	108	39.7	yes	no			ever	no		no		no	yes	yes	no	no	yes	no	no	yes	no	none	none	no	yes	none	no	no	no
R328	71	female	4	2	yes	0	1	0	0	0	0	22	6.8	84	95		120	83	38.3			23.9	1	never					no	no	no	no	no	yes	no	no	no	no	none	none	no	no	none	no	no	no
R329	70	female	4	2	yes	0	1	0	0	0	0	237	13.3	91	98		141	76	39.3	no	no						no		no	no	no	no	no	no	no	no	no	no	none	none	no	no	none	no	no	no
R330	55	male	7	2	yes	0	1	0	0	0	0	321	8.4	136	87		133	108	37.7	yes	no	37.7	1	never			no		no	no	no	no	yes	yes	no	no	no	no	none	end-organ damage	no	yes	none	no	no	no
R331	55	male	3	2	yes	0	1	0	0	0	0	9	7.5	133	98	31	121	100	38.7	no	no	35.3		current	no		CNS		no	yes	no	no	no	yes	yes	no	yes	no	none	end-organ damage	no	yes	none	no	no	no
R332	63	female	1	2	yes	0	1	0	0	0	0	29	5	71	99	19	139	88	38	no	no	36.4	0				no		no	yes	no	no	no	yes	no	no	no	no	none	none	no	no	none	no	no	no
R333	86	male	7	2	yes	0	1	0	0	0	0	76	10.3	190	100		170	133	39.2	yes	no	24.6		current			no		no	no	no	no	no	yes	yes	no	no	no	none	none	no	yes	none	no	no	no
R334	63	female	19	2	yes	0	1	0	0	0	1	158	0.4	46	99		106	97	39.2			20.4	5	never			no		no	yes	no	no	no	no	no	no	no	no	none	none	no	no	none	no	yes	no
R335	75	female	28	2	yes	0	1	0	0	0	1	65	9.6	57	92	30	95	100	38.6	no	yes	23.1	5	never			no		yes	yes	no	yes	no	yes	no	no	no	no	none	uncomplicated	no	no	none	no	no	no
R336	53	female	30	2	yes	0	1	0	0	0	1	118	44.1	51	77		97	123	35.7	no	yes	25.1		never			no		no	no	no	no	no	no	no	no	no	no	severe	none	no	no	none	no	no	no
R337	70	male	1	2	yes	0	1	0	0	0	0	24	4.8	98	94	21	131	75	37.1	no	no	25.1		ever			no		no	no	no	no	no	no	no	no	no	no	none	none	no	no	none	no	no	no
R338	63	female	10	2	yes	0	1	0	0	0	0	221	6.6	127	99		104	84	37.6			19.5	2	ever			no		no	no	no	no	no	no	yes	no	no	no	none	none	no	no	none	no	no	no
R339	60	male	19	2	yes	0	1	0	0	0	0	110	6.8	89	99	18	129	96	39.7	yes	no	37.7	3				Propioni acne		no	no	no	no	no	yes	no	no	no	no	none	none	no	no	none	no	no	no
R340	65	female	6	2	yes	0	1	0	0	0	0	36	3.4	72	92		127	83	37.6	no	no	26.1		never					no	no	no	no	no	no	no	no	no	no	none	none	no	yes	none	no	no	no
R341	62	female	9	2	yes	0	1	0	0	0	1		14.5	124			102	83	36.5	yes	no	22.8	4	current			no		no	yes	no	no	yes	no	yes	no	no	yes	moderate	none	no	yes	none	no	no	no
R342	41	male	2	2	yes	0	1	0	0	0	0	12	4.9	85	100		144	96	38.7	no	no	22.7	0				no		no	no	no	no	no	no	no	no	no	no	none	none	no	no	none	no	no	no
R343	40	female	2	2	yes	0	1	0	0	0	0	46	4.5	95	94		103	88	38.8	no	no	17.5		current			no		no	no	no	no	no	no	no	no	no	no	moderate	none	no	no	localised	no	no	no
R344	66	male	9	2	yes	0	1	0	0	0	0	66	16.5	87	74	51	195	112	38.2	no	no	28.1	0	ever			no		no	no	yes	no	no	no	yes	no	no	no	none	none	no	no	none	no	no	no
R345	77	female	11	2	yes	0	1	0	0	0	1	17	8.1	51	90		115	100	38.9			18.6		never			no		no	yes	no	no	no	no	no	no	no	no	mild	none	no	no	metastatic	no	no	no
R346	87	female	14	2	yes	0	1	0	0	0	0	52	14.5	1066	90	22	107	84	37	no	no	24	3	ever					no	no	no	no	yes	yes	no	no	no	no	none	none	no	yes	none	no	no	no
R347	64	male	12	2	yes	0	1	0	0	0	0	39	8.6	27	92		205	83	39.7	no	no			never			no		no	no	no	no	no	no	no	no	no	no	none	none	yes	no	none	no	no	no
R348	83	female	17	2	yes	0	1	0	0	0	0	67	4.9	40	58		162	79	38.4	yes	no	27.3	3	ever	no		no		no	no	no	no	no	yes	no	no	no	no	none	none	no	no	none	no	no	no
R349	45	female	17	2	yes	0	1	0	0	0	1	3	12.6		85	16	169	132	38.6	no	no	26		current	yes		no		no	no	no	no	no	no	yes	no	no	no	none	none	no	no	none	no	no	no
R350	83	female	13	2	yes	0	1	0	0	0	0	6	6.5	52	94		145	86	38.8	no	no	22.2	4	ever			no		yes	yes	no	no	no	yes	yes	no	yes	no	none	none	no	no	metastatic	no	no	no
R351	57	male	3	2	yes	0	1	0	0	0	0	22	8.8	69	91	20	123	92	38.8	no	no	26.9	4	never			no		no	no	no	no	no	no	no	no	no	no	none	none	yes	no	localised	no	no	no
R352	93	male	8	2	yes	0	1	0	0	0	0	107	10.5	95	94		109	82	38.4	no	no	26.4	3	never			no		no	yes	no	no	no	no	no	no	no	no	none	none	no	no	none	no	no	no
R353	82	male	9	2	yes	0	1	0	0	0	0	322	6	83	94		141	82	35.9	no	yes	18.9	4						no	no	no	no	no	no	no	no	no	no	none	none	no	no	metastatic	no	no	no
R354	57	male	5	2	yes	0	1	0	0	0	0	13	6.1	76	99		131	99	36.9	no	no	24.8	0	current			no		no	no	yes	no	no	yes	no	no	no	no	none	none	no	no	localised	no	no	no
R355	25	female	31	2	yes	0	1	0	0	0	1	1	3.2	32	99		109	78	37			12.5		never					no	no	no	no	no	no	no	no	yes	no	none	none	no	no	none	no	no	no
R356	75	male	4	2	yes	0	1	0	0	0	0	14	13.6	79	89		157	78	38.5	no	no	21.4	3	never			no		no	no	no	no	yes	yes	no	no	yes	no	none	none	no	no	localised	yes	no	no
R357	72	female	10	2	yes	0	1	0	0	0	0	63	9.2	74	84	24	197	99	37.4			32.1	1	current	yes				no	no	no	no	no	yes	yes	no	no	no	none	none	no	no	none	no	no	no
R358	41	female	4	2	yes	0	1	0	0	0	0	10	8.8	55	99		133	85	36.5			23	0	never					no	no	no	no	no	no	no	no	no	no	none	none	no	no	none	no	no	no
R359	87	male	16	2	yes	0	1	0	0	0	1	151	7.8	231	90		111	58	36.5	yes	yes	24		ever					no	yes	no	no	no	yes	no	no	no	no	none	none	no	yes	none	no	no	no
R360	39	female	9	2	yes	0	1	0	0	0	0	434	16.8	126	98	19	126	104	38.1	yes	no	24.4	1	never			no		no	no	no	no	no	no	no	no	no	no	none	none	no	no	none	no	no	no
R361	43	female	1	2	yes	0	1	0	0	0	0	38	6.3	62	99		133	103	38	yes	yes	45.2					no		no	no	no	no	no	no	no	no	no	no	none	none	no	no	none	no	no	no
R362	85	male	10	2	yes	0	1	0	0	0	0	29	3.5	109	97	20	122	87	37.3					never					no	yes	no	yes	no	yes	no	no	no	no	none	end-organ damage	no	yes	none	no	no	no
R363	62	female	2	2	yes	0	1	0	0	0	0	8	7.9	115	98	15	132	85	38.5			33.3		never			no		no	no	no	no	no	no	no	no	no	no	none	none	no	yes	none	no	no	no
R364	84	female	14	2	yes	0	1	0	0	0	0	13	11.8	55	95	25	166	102	37.4	no	no	29.4		never			no		no	no	no	no	no	yes	no	no	no	no	none	none	no	no	none	no	no	no
R365	68	female	4	2	yes	0	1	0	0	0	0	44	11.6	98	92	32	104	86	40.3	yes	no			never			no		no	yes	no	no	no	yes	no	no	no	no	none	none	no	no	none	no	no	no
R366	82	female	6	2	yes	0	1	0	0	0	0	8	15	61	90	28	144	113	38.2	no	no	17.8	4	ever			no		no	yes	no	no	no	yes	yes	no	yes	no	mild	none	no	yes	none	no	no	no
R367	78	male	2	2	yes	0	1	0	0	0	0	44	5.3	94	93		124	90	37.6			31.6	1	never	no				no	yes	no	no	no	yes	no	no	yes	no	none	none	no	no	none	no	no	no
R368	64	female	8	2	yes	0	1	0	0	0	0	142	5.8	39	98	16	191	69	35.6	no	no	25.7	4	never	no				no	no	no	no	no	yes	no	no	no	no	none	none	no	no	metastatic	no	no	no
R369	76	female	28	2	yes	1	0	0	0	0	0	300	17.8	50	95	20	148	96	38.6	yes	no			never			PNEU		no	yes	no	no	no	no	no	no	no	no	none	none	no	no	none	no	no	no
R370	88	female	9	2	yes	0	1	0	0	0	0	119	4.6	108	92	18	108	78	39.8	yes	yes	21.8		never			no		no	yes	no	no	no	yes	no	no	no	no	none	none	no	no	none	no	no	no
R371	80	female	7	2	yes	0	1	0	0	0	1	68	13.9	116			161	85	38.6	yes	no	21.7					no		no	no	no	no	no	yes	no	no	no	no	none	uncomplicated	no	yes	none	yes	no	no
R372	76	female	4	2	yes	0	1	0	0	0	0	18	4	109	90		128	95	39.1	no	no	22.8	2	ever			no		no	yes	no	no	yes	yes	no	no	no	no	none	uncomplicated	no	yes	none	no	no	no
R373	73	female	8	2	yes	0	1	0	0	0	0	24	9.8	80	95	21	163	106	38.9	yes	no	34.1	2	current	no		no		no	no	no	no	no	yes	yes	no	no	no	none	none	no	no	none	no	no	no
R374	86	male	10	2	yes	0	1	0	0	0	0	23	4.6	176	90		122	80	36.7	no	no	24.1	3	never			no		no	yes	yes	no	yes	yes	yes	no	no	no	none	none	no	yes	none	no	no	no
R375	59	female	6	2	yes	0	1	0	0	0	1	12	3.1	52	95		128	76	38.4			23.6	2	never					no	no	no	no	no	no	no	no	no	no	none	none	no	no	metastatic	no	no	no
R376	28	female	7	2	yes	0	1	0	0	0	0	102	8.7	184	99		109	82	36.9			20.7		never			no		no	yes	no	no	no	no	no	no	no	yes	moderate	none	no	yes	none	no	no	no
R377	64	male	2	2	yes	0	1	0	0	0	0	28	5.2	80	91		121	106	38.4	no	no	27.9	1	ever			no		no	yes	no	no	no	yes	no	no	no	no	none	diet-controlled	no	no	none	no	no	no
R378	45	female	2	2	yes	0	1	0	0	0	0	36	7.6	276	99		114	89	37.2	no	no			never			no		no	no	no	no	no	no	no	no	no	no	none	none	no	no	none	no	no	no
R379	89	female	20	2	yes	0	1	0	0	0	0	6	9.4	213	94	22	154	60	36.1	yes	no	22.7	2	never					no	no	no	no	yes	yes	no	no	no	no	none	none	no	yes	none	no	no	no
R380	88	female	9	2	yes	0	1	0	0	0	0	165	9.5	163	95	17	131	101	37.8	yes	no	28.9							no	no	no	no	no	no	no	no	no	yes	none	none	no	yes	none	no	no	no
R381	73	male	1	2	yes	0	1	0	0	0	0	25	1.3	82	98		134	83	38.4	no	no			ever			no		no	no	no	no	no	no	no	no	no	no	none	none	no	no	localised	no	no	no
R382	64	male	4	2	yes	0	1	0	0	0	0	96	9.7	112	94		137	100	40.2	yes	no	26.8	1	never			no		no	no	no	no	no	no	no	no	no	no	none	none	no	no	none	no	no	no
R383	44	female	1	2	yes	0	1	0	0	0	0	28	4	57	98	24	136	86	36.5	no	no	32.9							no	no	no	no	no	yes	no	no	no	no	mild	uncomplicated	no	no	none	no	no	no
R384	80	female	8	2	yes	0	1	0	0	0	0	124	4.9	103	74	32	112	167	38.8	yes	no	29.2	2	never			no		no	yes	no	no	no	yes	no	no	no	no	none	none	no	no	none	no	no	no
R385	87	male	26	2	yes	0	1	0	0	0	0	56	15.8	92	79	35	151	130	38.5	yes	yes	26.9		never			no		no	yes	no	no	no	yes	no	yes	no	no	none	none	no	no	none	no	no	no
R386	82	male	1	2	yes	0	1	0	0	0	0	36	6.9	98	95		152	88	38.6	no	no						no		no	no	no	no	no	no	no	no	no	no	none	none	no	no	none	no	no	no
R387	61	male	19	2	yes	0	1	0	0	0	0	107	6.6	113	93		134	89	38.4	yes	no	21.6		never	no		no		no	no	no	no	no	no	no	no	no	no	none	none	no	no	none	no	no	no
R388	59	female	4	2	yes	0	1	0	0	0	0	99	13.6	57	92	15	124	82	37.5	yes	yes	35.3		never			no		no	no	no	no	no	no	no	no	no	no	none	none	no	no	none	no	no	no
R389	94	female	6	2	yes	0	1	0	0	0	1	37	3.3	93	89	25	116	102	39.3	no	yes			never			no		no	yes	no	no	no	yes	no	no	no	no	none	none	no	yes	none	no	no	no
R390	80	female	5	2	yes	0	1	0	0	0	0	74	12.8	94	96	24	159	90	38.3	yes	no			ever			no		no	yes	no	no	no	yes	no	no	yes	no	none	none	no	no	none	no	no	no
R391	73	female	6	2	yes	0	1	0	0	0	0	147	15.1	90	86		124	107	38.8	yes	no	34		never			no		no	yes	no	no	no	yes	no	yes	yes	no	none	uncomplicated	no	no	none	no	no	no
R392	77	female	2	2	yes	0	1	0	0	0	0	3	5.9	105	99	24	159	88	37.1	no	no	25		ever					no	yes	no	no	no	no	yes	no	no	no	none	none	no	yes	none	no	no	no
R393	69	female	23	2	yes	0	1	0	0	0	0	315	2	77	95	25	99	105	36.7	no	no	22.8	2	never	yes		no		no	no	no	no	no	yes	no	no	yes	no	none	none	no	no	none	no	no	no
R394	62	female	3	2	yes	0	1	0	0	0	1	17	7.6	135			130	88	38.2	no	no	36.2		current			no		no	no	no	no	no	yes	no	no	no	no	none	none	no	yes	none	no	no	no
R395	66	female	7	2	yes	0	1	0	0	0	0	34	6.7	97	96		150	103	38.8	yes	no	32.9	0				no		no	no	no	no	no	yes	no	yes	no	no	none	uncomplicated	no	no	none	no	no	no
R396	83	female	7	2	yes	0	1	0	0	0	0	97	6.2	65	95		161	96	37.1	no	yes	23.6	1				no		no	yes	no	no	no	yes	no	yes	no	no	none	none	no	no	none	no	no	no
R397	91	male	0	2	yes	0	1	0	0	0	0	49	5.8	367	92		98	80	36.1	no	no			never					no	yes	yes	no	no	yes	no	no	no	no	none	none	no	yes	none	no	no	no
R398	72	female	5	2	yes	0	1	0	0	0	0	3	4.5	60	96	15	100	91	38	no	yes	23.7		never			no		no	yes	no	no	no	yes	no	no	yes	no	none	none	no	no	none	no	no	no
R399	86	female	5	2	yes	0	1	0	0	0	0	76	11.5	75	96	35	160	96	39.1	no	yes	19.3		passiv			ESCO		no	no	no	no	no	yes	yes	no	no	no	none	uncomplicated	no	yes	localised	no	no	no
R400	61	female	2	2	yes	0	1	0	0	0	0	31	5.1	78	96		111	85	37.7	no	no	23.8	2	current			no		no	no	no	no	no	yes	yes	no	no	no	mild	none	no	no	none	no	no	no
R401	62	male	3	2	yes	0	1	0	0	0	0	44	7.6	94	91	18	140	68	38.2	no	no	34.1		current			no		no	no	no	no	no	yes	yes	no	no	no	none	none	no	no	none	no	no	no
R402	83	female	6	2	yes	0	1	0	0	0	0	282	15.4	400	98		136	64	36.4	no	no	19.8	4	ever					no	no	no	no	no	yes	no	no	no	no	none	none	no	yes	none	no	no	no
R403	34	female	3	2	yes	0	1	0	0	0	0						114	78	38.5			26.5							no	no	no	no	no	no	no	no	no	no	none	none	no	no	none	no	no	no
R404	84	male	3	2	yes	0	1	0	0	0	0	95	13.6	157	95		160	73	37.1	no	no			ever	yes	no	no		no	no	no	no	no	no	no	no	no	no	none	none	no	no	localised	no	no	no
R405	65	male	6	2	yes	0	1	0	0	0	0	31	5.3	108	96		137	80	38.6	yes	no	30.9	0		no		no		no	no	no	no	no	no	no	no	no	no	none	none	no	no	none	no	no	no
R406	43	male	1	2	yes	0	1	0	0	0	0	57	9.1	70	98	15	150	120	37.6	no	no	25.6		never	no				no	no	no	no	no	no	no	no	no	no	none	none	no	no	none	no	no	no
R407	82	female	7	2	yes	0	1	0	0	0	0	51	4.4	101	90		143	85	38.1	yes	no	25.6	2	ever	no				no	no	no	no	no	no	yes	no	yes	no	none	none	no	no	none	no	no	no
R408	31	female	3	2	yes	0	1	0	0	0	0	39	6.8	66	100		127	103	37.8			29.1		ever			no		no	no	no	no	no	no	no	yes	yes	no	none	none	no	no	none	no	no	no
R409	38	female	5	2	yes	0	1	0	0	0	0	5	8.4	71	100		117	94	38.6	no	no	27.1	0				no		no	no	no	no	no	no	no	no	no	no	none	none	no	no	none	no	no	no
R410	60	male	10	2	yes	0	1	0	0	0	1	9	8.9	50	87		141	70	36.2	no	no	18.1	3	ever					no	no	no	no	no	no	no	no	no	no	none	none	no	yes	none	no	no	no
R411	63	female	2	2	yes	0	1	0	0	0	0	70	7.3	68	97		127	75	37.1	no	no	20.5	2	ever			no		no	no	no	no	no	no	no	no	no	no	none	none	no	no	none	no	no	no
R412	61	female	2	2	yes	0	1	0	0	0	0	45	12.1	92	96		107	89	37.2			17.9	3	current	no				no	no	no	no	no	yes	no	no	no	no	none	none	no	no	none	no	no	no
R413	89	female	5	2	yes	0	1	0	0	0	0	13	4.6	50	93		154	96	37.1	yes	yes	28.8	2						no	yes	no	no	no	no	no	no	no	no	none	none	no	yes	none	no	no	no
R414	84	female	5	2	yes	0	1	0	0	0	0	10	4.8	122	93		160	75	38	yes	no	29.9					no		no	yes	no	no	yes	yes	no	no	no	no	none	end-organ damage	no	yes	none	no	no	no
R415	79	female	4	2	yes	0	1	0	0	0	0	31	10.4	44	98		115	72	36.1	yes	no	22	2						no	yes	no	no	no	yes	no	no	no	no	none	uncomplicated	no	no	none	no	no	no
R416	64	male	14	2	yes	0	1	0	0	0	1	180	6.1	217	91	18	116	95	38.9	yes	no			never			no		no	no	no	no	no	yes	yes	no	no	yes	moderate	none	no	yes	localised	no	no	no
R417	95	female	11	2	yes	0	1	0	0	0	0	2	4.8	78	100		143	93	36.8	no	no	23.6	2						no	yes	no	no	no	no	no	no	no	no	none	none	no	no	none	no	no	no
R418	74	female	4	2	yes	0	1	0	0	0	0	10	4.4	71	95	15	134	65	36.8	no	no			never	no				no	no	no	no	no	no	no	no	no	no	none	none	no	no	none	no	no	no
R419	63	female	5	2	yes	0	1	0	0	0	0	102	11.6	41	96		153	105	38.8	yes	no			never			PNEU		no	no	no	no	no	no	no	no	yes	no	none	none	no	no	none	no	no	no
R420	87	male	2	2	yes	0	1	0	0	0	0	13	4.3	99	100		158	85	37.7	no	no	25.3	2		yes		no		no	yes	no	no	no	no	no	no	no	no	none	none	no	no	none	no	no	no
R421	80	female	16	2	yes	0	1	0	0	0	0	38	8.8	111	95		102	60	37.5			24.3	1	current			no		no	yes	yes	no	no	yes	no	no	no	no	none	none	no	yes	none	no	no	no
R422	77	female	15	2	yes	0	1	0	0	0	0	38	2.5	123	92		99	113	38	yes	no	22	3				no		no	no	no	no	no	no	no	no	no	no	none	diet-controlled	no	no	metastatic	no	no	no
R423	58	female	4	2	yes	0	1	0	0	0	0	55	9.1	46	98	18	134	98	39.4	no	yes	30.1	3	ever			no		no	no	no	no	no	no	no	no	no	no	none	none	no	no	metastatic	no	no	no
R424	82	female	15	2	yes	0	1	0	0	0	0	3	6.2	48	92	14	148	81	38.9	no	no	22.7	2	never			no		no	yes	no	no	yes	yes	no	no	no	no	none	uncomplicated	no	no	none	no	no	no
R425	79	female	3	2	yes	0	1	0	0	0	0	30	4.7	78	99	15	166	54	37.1	no	no	36.7	3	never			no		no	no	no	no	no	yes	no	no	no	no	none	none	no	no	none	no	no	no
R426	64	male	21	2	yes	0	1	0	1	0	0	110	6.6	77	91	24	125	84	38.4	no	no	27.1		never			no		no	no	no	no	no	no	no	no	no	no	none	none	no	no	none	no	no	no
R427	81	male	7	2	yes	0	1	0	0	0	0	100	6	221	96		148	93	37.3	no	no	23							no	yes	yes	no	no	no	no	no	yes	no	none	none	no	yes	none	no	no	no
R428	66	male	27	2	yes	0	1	0	0	0	0	247	7.9	67	98		124	85	38.2	yes	no	28.3		never			no		no	no	no	no	no	yes	no	no	no	no	none	none	no	no	none	no	yes	no
R429	78	male	3	2	yes	0	1	0	0	0	0	123	11.2	81	92	20	141	75	38.5	yes	no	26.6	2	never			no		no	yes	no	no	no	no	no	no	no	no	none	none	no	no	none	no	no	no
R430	82	male	6	2	yes	0	1	0	0	0	0	334	23.1	119	89	25	135	76	37.5	yes	no	33	2	never					no	yes	yes	no	no	no	yes	yes	no	no	none	none	no	no	none	no	no	no
R431	71	male	4	2	yes	0	1	0	0	0	0	54	6.3	82	92		114	79	39.7	no	no	28.7		ever			no		no	no	yes	no	no	no	no	no	no	no	none	none	no	no	none	no	no	no
R432	88	female	12	2	yes	0	1	0	0	0	0	67	9.6	65	96		117	94	39.1	yes	no	23.1	1	never			no		no	yes	no	no	no	yes	no	no	yes	no	none	none	no	no	none	no	no	no
R433	88	female	15	2	yes	0	1	0	0	0	0	20	5.2	49	97		136	96	36.9	yes	no	27.3		ever			no		no	yes	no	no	no	yes	yes	no	no	no	none	none	no	no	none	no	no	no
R434	89	female	10	2	yes	0	1	0	0	0	0	36	7.6	83	93		116	79	36.4	no	no	38.5	2		yes		no		no	yes	no	no	no	no	no	no	no	no	none	none	no	yes	none	no	no	no
R435	87	male	5	2	yes	0	1	0	0	0	0	16	7.8	130	98	16	148	94	38.4	no	no	24	2		yes		no		no	yes	no	no	no	yes	no	no	no	no	none	diet-controlled	no	yes	none	no	no	no
R436	74	female	6	2	yes	0	1	0	0	0	0	29	5.1	80	100	20	126	100	39	no	no	26.2	1				no		no	no	no	no	no	no	no	no	no	no	none	none	no	no	none	no	no	no
R437	65	female	3	2	yes	0	1	0	0	0	0	63	7.4	78	96		109	74	38.5			23.3		never					no	no	no	no	no	no	no	no	no	no	none	none	no	no	none	yes	no	no
R438	71	female	6	2	yes	0	1	0	0	0	0	119	5.6	73	95		135	90	36.9	no	no	27.8	1				no		no	no	no	yes	no	yes	no	no	no	no	none	none	yes	yes	none	no	no	no
R439	83	female	4	2	yes	0	1	0	0	0	0	7	3.1	55	100		188	81	36.1	no	no	17.6	4	never			no		no	no	no	no	no	no	no	no	no	no	none	none	no	no	none	no	no	no
R440	60	female	3	2	yes	0	1	0	0	0	0	23	5.2	94	91	18	148	83	38.5	no	no	34.4	0	current			no		no	yes	no	no	no	yes	yes	no	no	no	none	end-organ damage	no	no	none	no	no	no
R441	59	female	3	2	yes	0	1	0	0	0	0	107	4.4	69	99		142	89	39.3			33.2	2				no		no	no	no	no	no	yes	no	no	no	no	none	none	no	no	none	no	no	no
R442	95	female	10	2	yes	0	1	0	0	0	0	28	7.2	119	94	14	153	94	38.3	yes	no	24.7		never			no		no	no	no	no	yes	no	no	no	no	no	none	none	no	yes	none	no	no	no
R443	82	female	4	2	yes	0	1	0	0	0	0	7	3.7				142	77	38.8			31.9	2	ever			no		no	no	yes	no	no	no	no	no	no	no	none	none	no	no	none	no	no	no
R444	80	male	3	2	yes	0	1	0	0	0	0	60	5.6	111	99		120	97	36.4	no	no	27.5		current					no	yes	no	no	no	no	no	no	no	no	none	uncomplicated	no	no	localised	no	no	no
R445	25	female	3	2	yes	0	1	0	0	0	0	103	21.8	42	97		90	110	39.2								no		no	no	no	no	no	no	no	no	no	no	none	none	no	no	none	no	no	no
R446	54	female	3	2	yes	0	1	0	0	0	0	25	3.3	53	98		153	87	37.7	yes	no	22		current			no		no	no	no	no	no	no	no	no	no	no	none	none	no	no	none	no	no	no
R447	56	male	39	2	yes	0	1	0	0	0	0	475	13.3	807	86	18	143	130	36.8	yes	no	22.1		current			PNEU		no	no	no	no	no	no	no	no	no	no	none	none	no	no	none	no	no	no
R448	68	female	4	2	yes	0	1	0	0	0	0	12	9	63	91		138	110	39.1	no	no	29.4		never			no		no	yes	no	no	no	yes	no	no	no	no	none	uncomplicated	no	no	none	no	no	no
R449	74	male	14	2	yes	0	1	0	0	0	0	106	10.3	106	90	15	138	86	37	no	yes	27.3		never			CNS		no	yes	no	no	no	no	no	no	no	no	none	none	no	no	none	no	no	no
R450	88	male	11	2	yes	0	1	0	0	0	1	56	9.3	174	90		205	111	38.7	no	no	33.6	3	ever			no		no	yes	no	no	no	yes	yes	no	no	no	mild	none	no	yes	none	no	no	no
R451	89	male	7	2	yes	0	1	0	0	0	0	26	3.9	130	88	20	150	56	37.5	yes	yes	32.6	2	never			no		no	no	no	no	no	yes	no	no	no	no	none	none	no	yes	none	no	no	no
R452	86	female	4	2	yes	0	1	0	0	0	0	156	9.8	125	98		136	85	37.8	no	no	23.3	2	ever	no		CNS		no	yes	no	no	yes	yes	no	no	yes	no	none	none	no	yes	none	no	no	no
R453	88	male	7	2	yes	0	1	0	0	0	0	53	14	133	94		103	96	38.7	yes	yes	24.5	2	never			no		no	yes	no	no	no	no	no	no	no	no	none	none	no	yes	none	no	no	no
R454	84	male	4	2	yes	0	1	0	0	0	0	5	8.5	109	97	24	134	90	38.1	no	no	25.7	2	ever			no		no	yes	no	no	no	yes	no	no	no	no	none	uncomplicated	no	yes	none	no	no	no
R455	77	male	2	2	yes	0	1	0	0	0	0	42	9.4	125	96	20	153	113	38	no	no	26.4	2	ever			no		no	no	no	no	no	yes	yes	no	yes	no	none	none	no	yes	none	no	no	no
R456	79	female	9	2	yes	0	1	0	0	0	0	51	4.8	176	97	15	101	72	38.5	no	no	23.2	4	ever	no	no			no	yes	no	no	no	yes	no	no	no	no	none	none	no	yes	none	no	no	no
R457	61	female	16	2	yes	0	1	0	0	0	1	10	5.6	51			100	107	37.9	no	no	19.4		never					no	no	no	no	no	no	no	no	no	no	none	none	no	no	metastatic	no	no	no
R458	88	male	3	2	yes	0	1	0	0	0	0	219	19.2	151	99		95	71	35.9	yes	no	18.6	4						no	no	no	no	no	yes	no	no	no	no	none	none	no	no	none	no	no	no
R459	87	male	22	2	yes	0	1	0	0	0	1	13	10.1	105	94		131	75	39.4			23.2		never			no		no	no	no	no	no	yes	no	no	no	no	none	uncomplicated	no	no	none	no	no	no
R460	68	male	3	2	yes	0	1	0	0	0	0	44	7.2	221	96	12	146	92	37.8	no	no	27		never					no	yes	no	no	no	yes	no	no	no	no	none	none	no	yes	none	no	no	no
R461	85	female	24	2	yes	0	1	0	0	0	1	63	4.6	60	98		152	117	39.2	yes	yes	19.3	4	never			no		no	yes	no	no	no	no	no	no	no	no	none	none	no	yes	none	no	no	no
R462	84	female	10	2	yes	0	1	0	0	0	0	61	12.4	58	88		159	106	37.1	yes	yes	20.6	3	ever	yes				no	yes	no	no	no	yes	yes	no	no	no	none	none	no	no	none	no	no	no
R463	90	female	7	2	yes	0	1	0	0	0	0	32	6.6	92	95		148	92	37.6	no	no	29.9	1	never					no	yes	no	no	no	yes	no	no	no	no	none	none	no	yes	none	no	no	no
R464	92	female	29	2	yes	0	1	0	0	0	1	50	7.5	56	91		107	80	37.9			18.4		never					no	yes	no	no	no	no	no	no	no	no	none	none	no	no	none	no	no	no
R465	95	female	15	2	yes	0	1	0	0	0	0	303	15.4	98	86	18	138	114	37.7	yes	yes	20.2	4	ever	no		no		no	no	no	no	no	yes	no	no	no	no	none	none	no	no	none	no	no	no
R466	50	female	13	2	yes	0	1	0	0	0	1	19	10.9	77	91		124	105	38.5			40.2	1	ever			no		no	yes	yes	no	no	yes	no	no	yes	no	none	none	no	no	none	no	no	no
R467	69	male	2	2	yes	0	1	0	0	0	0	75	10.2	95	99		119	83	37.6			26.6	1		yes		no		no	yes	no	no	yes	no	no	no	no	no	mild	none	no	no	none	no	no	no
R468	84	female	29	2	yes	0	1	0	0	0	0	186	9.2	58	94	32	106	51	37.8	yes	yes	25.4	5	never			no		no	yes	no	no	no	yes	no	yes	yes	no	none	none	no	no	none	no	no	no
R469	84	female	46	2	yes	0	1	0	0	0	1				96		139	94	37.1			22.2	2				no		no	yes	yes	yes	yes	yes	yes	no	no	no	none	none	yes	yes	none	no	no	no
R470	72	male	14	2	yes	0	1	0	0	0	0	95	12	103	98		114	91	36.6	yes	yes	22.8	5	current			no		no	no	no	no	no	no	no	no	yes	no	none	none	no	no	none	no	no	no
R471	63	male	2	2	yes	0	1	0	0	0	0	34	6.5	117	99	19	106	65	35.9	no	no	26.3	3	current	no				no	yes	no	no	no	no	yes	no	no	no	none	none	no	no	none	no	no	no
R472	89	female	2	2	yes	0	1	0	0	0	0	84	8.4	452	96	25	104	73	36.7	no	no	18.7	4						no	yes	no	no	no	yes	no	no	no	no	none	end-organ damage	no	yes	none	no	no	no
R473	57	male	2	2	yes	0	1	0	0	0	0	90	6.8	81	100		132	94	37.8	yes	no	28.8	1		no		no		no	yes	no	no	no	no	no	no	no	no	none	none	no	no	none	no	no	no
R474	87	male	8	2	yes	0	1	0	0	0	0	12	10.1	125	91	30	125	61	38.5	no	yes	30.7	1	ever	no		no		no	yes	no	no	no	yes	no	no	yes	no	no	no	no	yes	no	no	no	no
R475	79	female	12	2	yes	0	1	0	0	0	0	33	6.2	105	100		119	90	36.1	no	no	27.5	4				CNS		no	no	no	no	no	no	no	no	no	no	no	no	no	no	no	no	yes	no
R476	78	female	5	2	yes	0	1	0	0	0	0	1	17.8	112	96		126	72	36.3	no	no	27.5	2		yes				no	no	no	no	no	yes	no	no	no	no	no	no	no	no	no	no	no	no
R477	72	male	3	2	yes	0	1	0	0	0	0	93	7.7	168	98		90	80	39.1	no	no	27.1	2				no		no	no	no	no	no	yes	no	no	no	no	no	no	no	no	no	no	no	no
R478	66	female	29	2	yes	0	1	0	0	0	0	11	8.2	46	96	25	143	109	37.9	no	yes	24.2	1	ever			no		no	no	yes	no	no	yes	yes	no	no	no	no	no	no	no	no	no	no	no
R479	27	female	6	2	yes	0	1	0	0	0	0	36	11.1				123	106	38.6			47.3							no	no	no	no	no	no	no	no	no	no	no	no	no	no	no	no	no	no
R480	85	female	7	2	yes	0	1	0	0	0	0	24	7.4	197			147	73	36.8			26.4	4	ever			no		no	yes	no	no	no	yes	no	no	no	no	no	no	no	yes	no	no	no	no
R481	78	female	13	2	yes	0	1	0	0	0	1	4	4.8	29	87		146	110	37			25.8	2						no	yes	no	no	no	yes	no	no	no	no	no	no	no	no	no	no	no	no
R482	70	female	2	2	yes	0	1	0	0	0	0	25	7.2	42	91	15	158	84	38.6	no	no	24.2	1	never			no		no	no	no	no	no	no	no	no	yes	no	no	no	yes	yes	no	no	no	no
R483	66	female	2	2	yes	0	1	0	0	0	0	29	4	77	100		122	59	38.3	no	no	17.4			no				no	no	no	no	no	no	no	no	no	no	no	no	no	no	no	no	no	no
R484	74	female	14	2	yes	0	1	0	0	0	1	35	7.5	100	96	23	105	70	38.1			19.4	5				no		no	no	no	no	yes	yes	yes	yes	no	no	no	no	no	yes	no	no	no	no
R485	89	male	18	2	yes	0	1	0	0	0	0	47	6.7	54	93		131	89	38.1	yes	no	21.7	3	never			Micrococcus luteus		no	yes	no	no	no	no	yes	no	no	no	no	no	no	no	no	no	no	no
R486	68	female	27	2	yes	0	1	0	0	0	0	164	14.5	72	92		82	121	36.6	no	no	28.6	0	ever	no		no		no	yes	no	no	no	no	no	no	no	no	no	uncomplicated	no	yes	localized	no	no	no
R487	22	female	5	2	yes	0	1	0	0	0	0	30	8.6	51	100		141	94	37.3			21.2							no	no	no	no	no	no	no	yes	yes	no	no	no	no	no	no	no	no	no
R488	87	female	7	2	yes	0	1	0	0	0	0	6	4.3	85	99		117	83	35.9	no	no	27.8	3	never	no				no	yes	no	no	no	yes	no	no	no	no	no	no	no	no	no	no	no	no
R489	78	female	9	2	yes	0	1	0	0	0	0	64	1.9	39	96		146	82	37.9	no	no	24.4		never					no	yes	no	no	no	no	no	no	yes	no	no	no	no	no	localized	no	no	no
R490	81	male	8	2	yes	0	1	0	0	0	1	54	6.1	85	99		155	66	38.4	no	no	26							no	yes	no	no	no	no	no	no	yes	no	no	no	no	no	no	no	no	no
R491	80	male	14	2	yes	0	1	0	0	0	0	35	3.9	172	98	19	80	81	38.5	no	no	25.5	2	ever			no		no	no	no	no	yes	yes	no	no	no	no	no	no	no	no	no	no	no	no
R492	55	female	5	2	yes	0	1	0	0	0	0	48	6	83	100	16	152	70	37.1	no	no	16.4	3	ever					no	no	no	no	no	no	no	no	no	no	no	no	no	no	no	no	no	no
R493	81	female	5	2	yes	0	1	0	0	0	0	26	7.8	208	89	17	107	83	37.1	no	no	26.3					no		no	yes	no	no	no	yes	no	no	no	no	no	end-organ	no	yes	no	no	no	no
R494	84	female	3	2	yes	0	1	0	0	0	0	23	12.1	131	99		112	74	37.5	no	no	26.9	2		no		no		no	yes	no	no	no	yes	no	no	no	no	no	no	no	yes	no	no	no	no
R495	87	female	5	2	yes	0	1	0	0	0	0	6	5.8	58	98	20	140	83	37.4	no	no	20.8	2	never					no	no	no	no	no	no	no	no	no	no	no	no	no	no	localized	no	no	no
R496	83	male	7	2	yes	0	1	0	0	0	0	243	11.5	40	95	25	127	90	37.1	yes	no			ever			no		no	no	no	no	yes	no	no	no	no	no	no	no	yes	no	no	no	no	no
R497	87	male	3	2	yes	0	1	0	0	0	0	63	7.5	81	91	28	179	125	37.5	yes	no	24.7	3	ever					no	no	no	no	no	yes	no	no	no	no	no	no	no	no	no	no	no	no
R498	80	female	8	2	yes	1	0	0	0	0	0	4	7.4	50	92		144	107	38.5	no	no	34.2	3	ever			no		no	no	no	no	no	no	no	no	yes	no	no	no	no	no	no	no	no	no
R499	75	male	4	2	yes	1	0	0	0	0	0	106	4	84	95	30	112	86	39.2	yes	no	23.5					no		no	no	no	no	no	no	no	no	no	no	no	no	no	yes	no	no	yes	no
R500	81	female	9	2	yes	1	0	0	0	0	0	3	6.4	125	93	24	145	106	37.5	no	yes	27.2		never			no		no	yes	no	no	no	yes	no	no	yes	no	no	uncomplicated	no	no	localized	no	no	no
R501	77	female	4	2	yes	1	0	0	0	0	0	31	5.7	103	85	15	159	76	38.7	no	no	28	1	ever			no		yes	yes	no	no	no	yes	no	no	no	no	no	end-organ	no	yes	no	no	no	no
R502	79	female	5	2	yes	1	0	0	0	0	0	5	5	105	91		120	67	37.3	no	no	40	2	never					no	yes	no	no	yes	yes	no	no	no	no	no	end-organ	no	yes	localized	no	no	no
R503	79	female	1	2	yes	1	0	0	0	0	0	9	9	66	97		130	65	36.4	no	no	26	2						no	yes	no	no	no	yes	no	no	yes	no	no	no	no	no	no	no	no	no
R504	83	female	8	2	yes	1	0	0	0	0	0	100	15.6	81	83		132	102	38.9	yes	no	32.5		never			no		no	yes	no	no	yes	yes	no	no	no	no	no	no	no	yes	no	no	no	no
R505	91	male	19	2	yes	1	0	0	0	0	0	34	10.1	126	84	30	101	107	36.7	no	yes	22	2	never			no		no	yes	no	yes	no	no	no	no	no	no	no	no	no	no	no	no	no	no
R506	86	male	4	2	yes	1	0	0	0	0	0	8	5.6	96	91		158	73	37	yes	no	32.5		never					no	yes	no	no	no	yes	no	no	no	no	no	no	no	no	no	no	no	no
R507	71	female	6	2	yes	1	0	0	0	0	0	62	16	85	98	21	72	123	38.3	no	no	19.5	4	ever			no		no	no	no	no	no	yes	no	no	no	no	no	no	no	yes	no	no	no	no
R508	44	male	2	2	yes	1	0	0	0	0	0	63	6.6	105	92	14	113	76	35	no	no	24.1	1	ever					no	yes	no	no	no	no	no	no	no	no	no	no	no	no	no	no	no	no
R509	93	female	12	2	yes	1	0	0	0	1	0	81	10.1		90		185	82	37.2			21.1	2				no		no	yes	no	no	no	yes	no	no	yes	no	no	no	no	no	no	no	no	no
R510	46	female	1	2	yes	1	0	0	0	0	0	11	6.2	67	100		122	62	36.3						no				no	no	no	no	no	no	no	no	no	no	no	no	no	no	no	no	no	no
R511	72	female	3	2	yes	1	0	0	0	0	0	33	10.9	77	100		141	90	38.8	yes	no	37.4	2	ever	no		no		no	yes	no	no	yes	yes	no	no	no	no	no	no	no	no	no	no	no	no
R512	90	female	11	2	yes	1	0	0	0	0	0	26	7.6	75	100		154	65	37	yes	yes	15.7	5				no		no	yes	no	no	no	no	no	no	no	no	no	no	no	yes	no	no	no	no
R513	70	male	20	2	yes	1	0	0	0	0	0	7	10.1	74	98	22	190	117	37.1	no	no	20.8	2	ever	ja		no		no	no	no	no	no	no	yes	no	yes	no	no	no	no	no	no	no	no	no
R514	58	female	15	2	yes	1	0	0	0	0	0	14	8.4	55	95		143	102	37	no	no	29.9	1						no	no	no	no	no	yes	no	no	no	no	no	no	yes	no	localized	no	no	no
R515	65	female	10	2	yes	1	0	0	0	0	0	210	15	109	95	28	137	111	37.7	yes	no	18.3		ever	ja		no		no	no	no	no	no	no	yes	no	no	no	no	no	no	no	no	no	no	no
R516	55	male	4	2	yes	1	0	0	0	0	0	9	8.7	91	93	23	117	69	36.3	yes	no	37.6	1	ever	ja				no	yes	no	no	no	no	yes	no	no	no	no	no	no	no	no	no	no	no
R517	73	male	7	2	yes	1	0	0	0	0	0	2	6.3	113	97		174	56	37	no	no	38.9	2						no	no	no	no	yes	no	no	no	no	no	no	no	no	yes	no	no	no	no
R518	84	female	7	2	yes	1	0	0	0	0	0	48	8.3	90	99	17	126	115	38.2	yes	no						no		no	yes	no	no	yes	yes	no	no	no	no	no	uncomplicated	no	yes	no	no	no	no
R519	90	male	9	2	yes	1	0	0	0	0	0	11	11.4	101	91		159	117	38	yes	no	26.7		ever			no		no	yes	no	no	no	yes	no	no	no	no	no	no	no	yes	no	no	no	no
R520	72	female	6	2	yes	1	0	0	0	0	0	60	5.3	56	84	18	125	93	38	no	no	29.8	2	never			no		no	yes	no	no	no	yes	no	no	no	no	no	no	no	yes	no	no	yes	no
R521	86	female	19	2	yes	1	0	0	0	0	0	12	9.5	104	96		135	65	36.9	no	no	27	1						yes	yes	no	no	no	yes	no	no	no	no	no	no	no	yes	no	no	no	no
R522	64	female	1	2	yes	1	0	0	0	0	0	1	4.9	64	98		152	84	37					never					no	yes	no	no	no	yes	no	no	no	no	no	no	no	no	no	no	no	no
R523	84	female	13	2	yes	1	0	0	0	0	0	221	8.7	73	91		112	86	37.5	no	yes	27.5	2	never			no		no	no	no	no	no	yes	no	no	no	no	no	no	no	no	no	no	no	no
R524	62	male	7	2	yes	1	0	0	0	0	0	28	7.8	96	96		138	105	37.4	no	no	28.3	2	ever	ja				no	no	no	no	no	yes	yes	no	no	no	no	no	no	no	no	no	no	no
R525	73	female	5	2	yes	1	0	0	0	0	0	70	9.8	143	92		109	60	36.6	no	no	35.3	1	ever	no		no		no	yes	no	no	no	yes	no	no	no	no	no	end-organ	no	yes	no	no	no	no
R526	84	female	4	2	yes	1	0	0	0	0	0	34	8.4	58	91		121	100	38.7	yes	no	24	1	never			no		no	no	no	no	no	no	no	no	no	no	no	no	no	no	no	no	no	no
R527	81	female	16	2	yes	1	0	0	0	0	0	25	8.3	65	94		145	150	36.2										no	no	no	no	no	yes	no	no	no	no	no	no	no	no	no	no	no	no
R528	93	male	4	2	yes	1	0	0	0	0	0	17	6.7	166	90		94	64	35.5	yes	yes	19.4		never					no	yes	no	no	no	yes	yes	no	no	no	no	no	no	yes	no	no	yes	no
R529	79	female	5	2	yes	1	0	0	0	0	0	345	9.9	139	95		160	95	39.6	no	no	35.8		ever	ja		ESCO		no	no	no	yes	no	yes	no	yes	no	no	no	no	no	no	no	no	no	no
R530	78	male	5	2	yes	1	0	0	0	0	0	45	11.9	127	94	28	146	100	36.7	no	no	19.8	4	never			no		no	no	no	no	yes	no	no	yes	no	no	no	no	no	yes	no	no	no	no
R531	95	male	5	2	yes	1	0	0	0	0	0	32	5.2	129	100	18	178	87	37.1			22	2	ever					no	yes	no	no	no	yes	no	no	no	no	no	no	no	yes	no	no	(no)	no
R532	90	male	7	2	yes	1	0	0	0	0	0	4	12.9	107	96	18	165	92	35.8	no	no	23.8	1				no		no	yes	no	no	no	yes	no	no	no	no	no	uncomplicated	no	yes	no	no	no	no
R533	61	female	6	2	yes	1	0	0	0	0	0	8	9.1	42	100		138	65	35.8			18.8	2	ever					no	no	no	no	no	no	no	no	no	no	no	no	no	no	no	no	no	no
R534	71	male	20	2	yes	1	0	0	0	0	0	310	11.5	294	97		121	73	37.4	no	no	20.8		ever					no	yes	no	no	no	yes	yes	no	yes	no	no	no	no	yes	localized	no	no	no
R535	58	female	1	2	yes	1	0	0	0	0	0	92	11.5	57	89		165	72	37.5										no	no	no	no	no	yes	no	yes	no	no	no	no	no	no	no	no	no	no
R536	71	male	6	2	yes	1	0	0	0	0	0	21	12.4	75	94		132	128	37.3	no	no	17.7	5	ever					no	yes	no	no	no	yes	yes	no	no	no	no	no	no	no	no	no	no	no
R537	57	male	1	2	yes	1	0	0	0	0	0	7	9.8	83	98	17	124	118	36.2	no	no	43.7		ever					no	yes	no	no	no	yes	no	no	no	no	no	no	no	no	no	no	no	no
R538	79	female	4	2	yes	1	0	0	0	0	0	203	11.1	54	95		136	92	38.1	yes	no	18.1	5	ever			no		yes	yes	no	no	yes	yes	yes	no	no	no	no	no	no	no	no	no	no	no
R539	92	female	7	2	yes	1	0	0	0	0	0	11	9.4	60	88		186	110	38.5	no	yes	19.8		never	yes		no		no	no	no	no	no	yes	no	no	no	no	no	no	no	no	no	no	no	no
R540	79	female	3	2	yes	1	0	0	0	0	0	106	16.1	80	89		152	82	37.8	no	no	23.6	2	ever	no				no	no	yes	no	no	yes	yes	no	no	no	no	no	no	yes	localized	no	yes	no
R541	81	female	14	2	yes	1	0	0	0	0	0	15	13.3	246	100	25	116	95	37	no	no	47.1	2	ever					no	yes	no	no	no	yes	no	no	yes	no	no	no	no	yes	no	no	no	no
R542	92	female	14	2	yes	1	0	0	0	0	0	44	7.5	99	94	18	130	62	38.4	yes	yes	23.6	3	never	ja		no		no	yes	no	no	no	yes	no	no	yes	no	no	no	no	yes	no	no	no	no
R543	71	female	4	2	yes	1	0	0	0	0	0	1	6.4	61	93	12	121	97	38.8			30.4	2	never			no		no	no	no	no	yes	no	no	no	no	no	no	uncomplicated	no	no	no	no	no	no
R544	86	male	29	2	yes	1	0	0	0	1	0	37	4.3	68	94		122	69	37.9	no	no	27.8		ever			no		no	yes	no	no	yes	yes	no	no	no	no	no	no	no	yes	localized	no	no	no
R545	59	female	6	2	yes	1	0	0	0	0	0	31	8.8	58	96		154	90	37.2	yes	no	35.7	2	never			no		no	no	no	no	no	yes	no	yes	no	no	no	no	no	no	no	no	no	no
R546	87	female	12	2	yes	1	0	0	0	0	0	121	12.7	51	95	18	129	78	38.3	yes	no	21.4		never			no		no	no	no	no	no	no	no	no	no	no	no	no	no	no	no	no	no	no
R547	66	male	13	2	yes	1	0	0	0	0	0	88	13.2	73	98	12	100	83	39	no	no	26.2	1	never			no		no	no	no	no	no	yes	no	no	no	no	no	no	no	no	no	no	yes	no
R548	92	female	2	2	yes	1	0	0	0	0	0	30	10.1	82	92		158	64	37.6	no	no	33.5		ever			no		no	yes	no	no	yes	yes	yes	no	no	no	no	no	no	yes	no	no	no	no
[truncated: 36 more columns]

## Sheet: key
variable	definition	coding_variable	Comment	coding
UISN	unique identifying study number	continuous numbering
FID	case number KISIM
dob	date of birth	dd.mm.yyyy	important to have yyyy because of two different centuries	empty=missing
age	age (years) of participant at date of nasopharyngeal swab	continous variable	equation: =DATEDIF(DOB;PCR_DAT;"y")	empty=missing
sex	Sex of participant			0=male	1=female	empty=missing
hosp	Hospital of admission	TEXT/categorical	this variable has fixed entries (KSM, KSF, KSK or PDT)	1=KSM	2=KSF	3=KSK	4=PDT
admission	date of admission	dd.mm.yyyy		empty=missing
discharge	date of discharge	dd.mm.yyyy		empty=missing
LOS	Lenght of stay (days)	continuous variable	equation: =DATEDIF(Admission;Discharge;"d")	empty=missing
Season	Season of admission with ILI, season 1 = 2017-2018, season 2= 2018-2019	dichotomous		1 = season 1	2= season 2
ILI_Symp	fever (>37.7º) or feeling feverish and respiratory symptoms or myalgia/headache/fatigue	dichotomous	this variable has fixed entries (no, yes)	0=no	1= yes	empty=missing
PCR_DAT	date PCR from nasopharnygeal swab obtained	dd.mm.yyyy		empty=missing
RSV	respiratory syncytial virus PCR result	dichtomous		0= negative	1= positive
Influenza	influenza virus PCR result	dichtomous		0= negative	1= positive
RSV_Noso_MD	nosocomial RSV (swab result ≥ 72 hours from admission)	categorical	MD=microbiological diagnosis	0= negative	1= positive	9= unknown
Influenza_Noso_MD	nosocomial influenza (swab result ≥ 72 hours from admission)	categorical	MD=microbiological diagnosis	0= negative	1= positive	9= unknown
RSV_Noso_MCD	nosocomial RSV (new onset of resp. symptoms or fever plus swab result ≥ 72 hours from admission)	categorical	MCD=microbio+clinical diagnosis	0= negative	1= positive	9= unknown
Influenza_Noso_MCD	nosocomial influenza (new onset of resp. Symptoms or fever plus swab result ≥ 72 hours from admission)	categorical	MCD=microbio+clinical diagnosis	0= negative	1= positive	9= unknown
CRP	C reactive protein	continuous variable	limited to values between 0 and 700	empty=missing
Lc	Leukocyte count	continous variable	1 decimal	empty=missing
Crea	Creatinine	continous variable	limited to values between 0 and 700	empty=missing
SpO2	peripheral oxygen saturation	continous variable	limited to values between 0.40 and 1.00	empty=missing
RespRate	respiratory rate	continous variable	maximum measurement on admission day	empty=missing
BP_syst	systolic blood pressure	continuous variable	maximum measurement on admission day	empty=missing
HR	heart rate	continous variable	maximum measurement on admission day	empty=missing
Temp	temperature tympanal	continous variable	1 decimal	maximum measurement on admission day or on day of diagnosis of RSV or Influenza virus infection if acquired during hospital stay
CXR_Infiltrate	Pulmonary chest x-ray or CT within 24 hours of admission* showing possible pneumonic infiltrate	categorical		0=no	1= yes	empty=missing		*or on day of diagnosis of nosocomial RSV or influenza virus infection
CXR_effusion	Pulmonary chest x-ray or Ctwithin 24 hours of admission* showing pleural effusion	categorical		0=no	1= yes	empty=missing		*or on day of diagnosis of nosocomial RSV or influenza virus infection
BMI	body mass index	continous variable	1 decimal	empty=missing
NRS	Nutritional risk score	continous variable	limited to values between 0 and 7	empty=missing
Smoking	Current versus ever versus never	categorical		current=2	1=ever	0=never	empty=missing
InfluVac	Influenza immunization in 1 year prior to admission	dichotomous	this variable has fixed entries (no, yes)	0=no	1= yes	empty=missing
PneumoVac	Pneumococcal immunization in 5 years prior to admission	dichotomous	this varible has fixed entries (no, yes)	0=no	1=yes	empty=missing
B_CULT	Growth from blood culture drawn at admission	TEXT/categorical	this variable has fixed entries (no, STAU, CNS, PNEU, ESCO, KLEBS, Enterococci, PSAE, Candida, other)	0=no (=blood cultures drawn but no growth)	1=STAU (S.aureus)	2=CNS (Staph.coag-neg)	3=PNEU (pneumococci)	4=ESCO (E.coli)	5=Klebsiella sp.	6=Enterococci	7=PSAE (pseudomonas)	8=CAND (Candida sp.)	9=other	empty=no blood cultures drawn or unknown/missing information
Comorbidities in 1 year prior admission
MYOC_INF	History of definite or probable myocardial infarction (STEMI or NSTEMI)	dichotomous	this variable has fixed entries (no, yes)	0= no	1=yes	empty=missing
CHF	congestive heart failure, exertional or paroxysmal nocturnal dyspnoea and has responded to digitalis, diuretics or afterload reducing agends	dichotomous	this variable has fixed entries (no, yes)	0= no	1=yes	empty=missing
PERIPH_VASC_DIS	Intermittend claudication or past bypass for chronic arterial insusfficiency	dichotomous	this variable has fixed entries (no, yes)	0=no	1=yes	empty=missing
STROKE	CVI or TIA	dichotomous	this variable has fixed entries (no, yes)	0=no	1=yes	empty=missing
DEMENTIA	chronic cognitive deficit	dichotomous	this variable has fixed entries (no, yes)	0=no	1=yes	empty=missing
HYPERTENSION	arterial hypertension	dichtomous	this variable has fixed entries (no, yes)	0=no	1=yes	empty=missing
COPD	COPD	dichotomous	this variable has fixed entries (no, yes)	0=no	1=yes	empty=missing
asthma	Asthma	dichotomous	this variable has fixed entries (no, yes)	0=no	1=yes	empty=missing
CONNECT_DIS	Connective tissue disease	dichotomous	this variable has fixed entries (no, yes)	0=no	1=yes	empty=missing
PEPT_ULC	Peptic ulcer disease, any history of treatment for ulcer disease or history of ulcer bleeding	dichotomous	this variable has fixed entries (no, yes)	0=no	1=yes	empty=missing
LIVER	mild, moderate to severe liver disease	TEXT/categorical	this variable has fixed entries (none, mild, moderate to severe)	0=none	1=mild	3=moderate to severe	Severe = cirrhosis and portal hypertension with variceal bleeding history, moderate = cirrhosis and portal hypertension but no variceal bleeding history, mild = chronic hepatitis (or cirrhosis without portal hypertension)
DIABETES	Diabetes mellitus, uncomplicated, end-organ damage (2=point score for CCI)	TEXT/categorical	this variable has fixed entries (none or diet-controlled, uncomplicated, end-organ damage)	0=none or diet-controlled	1=uncomplicated	2=end-organ damage
HEMIPLEGIA	Hemiplegia (2=point score for CCI)	TEXT/categorical	this variable has fixed entries (no, yes)	0=no	2=yes	empty=missing
KIDNEY	moderate to severe chronic kidney disease (2=point score for CCI)	TEXT/categorical	this variable has fixed entries (no, yes)	0=no	2=yes		Severe = on dialysis, status post kidney transplant, uremia, moderate = creatinine >3 mg/dL (0.27 mmol/L)
SOLID_TUMOR	Localized, metastatic (0, 2 or 6 = point scores for CCI)	TEXT/categorical	this variable has fixed entries (none, localized, metastatic)	0=none	2=localized	6=metastatic
LEUKEMIA	presence or absence of leukemia (2= point score for CCI)	TEXT/categorical	this variable has fixed entries (no, yes)	0=no	2=yes	empty=missing
LYMPHOMA	presence or absence of lymphoma (2= point score for CCI)	TEXT/categorical	this variable has fixed entries (no, yes)	0=no	2=yes	empty=missing
AIDS	AIDS defining illness, CDC C3 (6 points for CCI if present)	TEXT/categorical	this variable has fixed entries (no, yes)	0=no	6=yes	empty=missing
CHARLSON_IND	https://www.mdcalc.com/charlson-comorbidity-index-cci#use-cases	continous variable	cite: https://doi.org/10.1016/0895-4356(94)90129-5
Prehospital utilization
ANTIVIRAL_ANY	any antiviral drug use in 14 days prior admission	dichotomous	this variable has fixed entries (no, yes)	0=no	1=yes	empty=missing
ANTIVIRAL_DURATION	duration of antiviral drug use in 14 days prior to admission, days	continous variable	limited to values between 1 and 200	empty=missing
ANTIBIOTIC_ANY	any antibiotic drug use in 14 days prior admission	dichotomous	this variable has fixed entries (no, yes)	0=no	1=yes
ANTIBIOTIC_DURATION	duration of antibiotic drug use in 14 days prior to admission, days	continous variable	limited to values between 1 and 200	empty=missing
INDEPEND	independency prior admission (home, nursing home, rehab, other hospital, unknown	TEXT/categorical	this variable has fixed entries	0=unknown	1=home	2=nursing home	3=rehab	4=other hospital
CHILD_CONT	regular contact to children (own children, grandchildren, professional exposure)	TEXT/categorical	this variable has fixed entries	0=no	1=yes	empty=missing
Hospital utilization/outcomes
HOSP_OXYGEN	any oxygen support during hospital stay	dichotomous	this variable has fixed entries (no, yes)	0=no	1=yes
ICU_ADM	admission to ICU during hospital stay	dichotomous	this variable has fixed entries (no, yes)	0=no	1=yes
ICU_START_DAT	date of ICU admission	dd.mm.yyyy
ICU_STOP_DAT	date of ICU discharge	dd.mm.yyyy
ICU_LOS	Length of ICU stay in days	continous variable	formula = DATEDIF(ICU_START_DAT;ICU_STOP_DAT;"d")
VASOPRESSOR	need for vasopressor support	dichotomous	this variable has fixed entries (no, yes)	0=no	1=yes
HOSP_NIV	need for non-invasive ventilatory support	dichotomous	this variable has fixed entries (no, yes)	0=no	1=yes
HOSP_INTUB	need for intubation	dichotomous	this variable has fixed entries (no, yes)	0=no	1=yes
HOSP_NIV_START	date of start NIV support	dd.mm.yyyy
HOSP_NIV_STOP	date of stop NIV support	dd.mm.yyyy
DUR_NIV_SUP	duration of NIV support in days	continous variable	formula = DATEDIF(HOSP_VENT_START;HOSP_VENT_STOP;"d")
HOSP_INTUB_START	date of start intubation	dd.mm.yyyy
HOSP_INTUB_STOP	date of stop intubation	dd.mm.yyyy
DUR_INTUB_SUP	duration of intubation in days	continous variable	formula = DATEDIF(HOSP_VENT_START;HOSP_VENT_STOP;"d")
HOSP_ABX_1_START	Start date of first antibiotic (count any combinatory antibiotic as one)	dd.mm.yyyy	this variable has fixed entries (no, yes)	0=no	1=yes
HOSP_ABX_1_STOP	Stop date of first antibiotic (last day of first antibiotic)	dd.mm.yyyy
HOSP_ABX_2_DUR	duration of first antibiotic treatment during hospital stay (total number of days on first antibiotic treatment)	continuous variable	formula = DATEDIF(HOSP_ABX_1_START;HOSP_ABX_1_STOP;"d")
HOSP_ABX_2_START	Start date of second antibiotic (count any combinatory antibiotic as one)	dd.mm.yyyy
HOSP_ABX_2_STOP	Stop date of second antibiotic (last day of second antibiotic)	dd.mm.yyyy
HOSP_ABX_2_DUR	duration of second antibiotic treatment during hospital stay (total number of days on first antibiotic treatment)	continuous variable	formula = DATEDIF(HOSP_ABX_2_START;HOSP_ABX_2_STOP;"d")
HOSP_ANTIVIRAL_START	Start date antiviral treatment	dd.mm.yyyy	this variable has fixed entries (no, yes)	0=no	1=yes
HOSP_ANTIVIRAL_STOP	stop date antiviral treatment	dd.mm.yyyy
HOSP_ANTIVIRAL_DUR	duration of antiviral treatment during hospital stay (total number of days on treatment)	continous variable	formula = DATEDIF(HOSP_ANTIVIRAL_START;HOSP_ANTIVIRAL_STOP;"d")
ISO	implementation of droplet precaution	Text/dichotomous	this variable has fixes entries (no, yes)	0=no	1=yes	empty=missing
ISO_START	date of begin of the isolation	dd.mm.yyyy				empty=missing
ISO_END	date of the end of the isolation	dd.mm.yyyy				empty=missing
ISO_DUR	duration of isolation	continous variable	limited to values between 1 and 14			empty=missing
HOSP_CHF	congestive heart failure (defined as new pulmonary edema on X-ray & start of diuretics) during hospitalization	dichotomous	this variable has fixed entries (no, yes)	0=no	1=yes	empty=missing
HOSP_PNEUM	hospital aquired pneumonia, defined as possible new infiltrate on X-ray and start of antibiotics	dichotomous	this variable has fixed entries (no, yes)	0=no	1=yes	empty=missing
HOSP_STEMI	ST-elevation myocardial infarction during hospital stay	dichotomous	this variable has fixed entries (no, yes)	0=no	1=yes	empty=missing
HOSP_NSTEMI	non-ST-elevation MI during hospital stay	dichotomous	this variable has fixed entries (no, yes)	0=no	1=yes	empty=missing
HOSP_CORO	Coronary intervention during hospitalisaion	dichotomous	this variable has fixed entries (no, yes)	0=no	1=yes	empty=missing
HOSP_AKIN	acute kidney injury during hospitalization, for definition see: https://www.ncbi.nlm.nih.gov/pmc/articles/PMC2206446/pdf/cc5713.pdf https://academic.oup.com/ckj/article/6/1/8/468698	categorical	limited to values between 0 and 3 (0 normal kidney function):	0= no AKIN	1=AKIN 1	2=AKIN 2	3=AKIN 3
			AKIN 1 = ↑ SCr ≥26.5 μmol/L (≥0.3 mg/dL) or ↑SCr ≥150 a 200% (1.5 a 2×) or urinary output of <0.5 mL/kg/h (>6 h)
			AKIN 2 = ↑ SCr >200 a 300% (>2 a 3×) or urinary output <0.5 mL/kg/h (>12 h)
			AKIN 3 = ↑ SCr >300% (>3×) or if baseline SCr ≥353.6 μmol/L (≥4 mg/dL) ↑SCr ≥44.2 μmol/L (≥0.5 mg/dL) or urinary output of <0.3 mL/kg/h (24 h) or anuria (12 h)
HOSP_STROKE	stroke during hospitalization	dichotomous	this variable has fixed entries (no, yes)	0=no	1=yes
DISCHARGE	discharge to home, reha, nursing home, another hospital	TEXT/categorical	this variable has fixed entries (home, rehab, nursing home, another hospital)	0=home	1=reha	2=nursing home	3=another hospital
DEATH	death during hospitalisation	dichotomous	this variable has fixed entries (no, yes)	0=no	1=yes
LOS	length of hospital stay in days	continuous	formula (date of discharge - date of admission)
READMISSION	readmission during 30 days after discharge	dichotomous	this variable has fixed entries (no, yes)	0=no	1=yes
DEATH_30	death at 30 days after diagnosis	dichotomous	this variable has fixed entries (no, yes)	0=no	1=yes	empty=missing

## Sheet: subgroup infiltrate
		ICU_DEATH_7_recoded * age_cat_3 * respiratory viral disease cross table
		respiratory viral disease			age_cat_3						total
					35-65 years		66-80 years		80 plus years
					N	%	N	%	N	%	N	%
		Influenza	ICU_DEATH_7_recoded	0	17a	65,4%	26a	68,4%	43a	84,3%	86	74,8%
				1	9a	34,6%	12a	31,6%	8a	15,7%	29	25,2%
			total		26	100,0%	38	100,0%	51	100,0%	115	100,0%
		RSV	ICU_DEATH_7_recoded	0	8a	88,9%	5a	83,3%	12a	70,6%	25	78,1%
				1	1a	11,1%	1a	16,7%	5a	29,4%	7	21,9%
			total		9	100,0%	6	100,0%	17	100,0%	32	100,0%
		total	ICU_DEATH_7_recoded	0	25a	71,4%	31a	70,5%	55a	80,9%	111	75,5%
				1	10a	28,6%	13a	29,5%	13a	19,1%	36	24,5%
			total		35	100,0%	44	100,0%	68	100,0%	147	100,0%
		Each subscript letter indicates a subset of age_cat_3 categories whose column proportions are not significantly different at the .05 level.
			35-65 years	35-65 years	66-80 years	66-80 years	80 plus years	> 80 years
		Influenza	9	0.346	12	0.316	8	0.157
		RSV	1	0.111	1	0.167	5	0.294
